# Supplementary material for: N,N′-(Methyl­enedi-p-phenyl­ene)dibenzamide
Source: Acta Crystallogr Sect E Struct Rep Online. 2009 Aug 12;65(Pt 9):o2140. doi: 10.1107/S1600536809031304 (PMC2969875; doi:10.1107/S1600536809031304)
Supplement: Supplementary file 1 [file e-65-o2140-sup1.cif]

##############################################################################
###                                                                        ###
###        Electronic paper (Acta Crystallographica Section E)             ###
###                                                                        ###
##############################################################################
#                                                                            #
# This CIF contains the data in a paper accepted for publication in Acta     #
# Crystallographica Section E. It conforms to the requirements of Notes      #
# for Authors for Section E, and has been peer reviewed under the auspices   #
# of the IUCr Commission on Journals.                                        #
#                                                                            #
# Full details of the Crystallographic Information File format               #
# are given in the paper "The Crystallographic Information File (CIF):       #
# a New Standard Archive File for Crystallography" by S. R. Hall, F. H.      #
# Allen and I. D. Brown [Acta Cryst. (1991), A47, 655-685].                  #
#                                                                            #
# The current version of the core CIF dictionary is obtainable from          #
# ftp://ftp.iucr.org/pub/cif_core.dic. The current version number is 2.4.    #
#                                                                            #
# Software is freely available for graphical display of the structure(s) in  #
# this CIF.  For information consult the CIF home page http://www.iucr.org/  #
# cif/home.html                                                              #
#                                                                            #
# This file may be used for bona fide research purposes within the           #
# scientific community so long as proper attribution is given to the journal # 
# article from which it was obtained.                                        #
#                                                                            #
##############################################################################
                                             
data_I
_audit_creation_method     SHELXL-97
_chemical_name_systematic
;
<i>N</i>,<i>N</i>'-(Methylenedi-<i>p</i>-phenylene)dibenzamide
;
_chemical_name_common     ?
_chemical_formula_moiety     'C27 H22 N2 O2'
_chemical_formula_sum     'C27 H22 N2 O2'
_chemical_formula_iupac     'C27 H22 N2 O2'
_chemical_formula_weight     406.47
_chemical_melting_point     449
_symmetry_cell_setting     triclinic
_symmetry_space_group_name_H-M     'P -1'
loop_
    _symmetry_equiv_pos_as_xyz
    'x, y, z'
    '-x, -y, -z'
_cell_length_a     5.7296(7)
_cell_length_b     9.6010(10)
_cell_length_c     20.045(2)
_cell_angle_alpha     88.517(8)
_cell_angle_beta     82.293(8)
_cell_angle_gamma     75.670(10)
_cell_volume     1058.7(2)
_cell_formula_units_Z     2
_cell_measurement_reflns_used     10160
_cell_measurement_theta_min     3.3295
_cell_measurement_theta_max     75.8204
_cell_measurement_temperature     100(2)
_exptl_crystal_description     lath
_exptl_crystal_colour     colourless
_exptl_crystal_size_max     0.20
_exptl_crystal_size_mid     0.10
_exptl_crystal_size_min     0.04
_exptl_crystal_density_diffrn     1.275
_exptl_crystal_density_meas     ?
_exptl_crystal_density_method     'not measured'
_exptl_crystal_F_000     428
_exptl_absorpt_coefficient_mu     0.642
_exptl_absorpt_correction_type     multi-scan
_exptl_absorpt_process_details     '(CrysAlis Pro; Oxford Diffraction, 2009)'
_exptl_absorpt_correction_T_min     0.78139
_exptl_absorpt_correction_T_max     1.00000
_exptl_special_details
;
;
_diffrn_ambient_temperature     100(2)
_diffrn_radiation_type     CuK\a
_diffrn_radiation_wavelength     1.54184
_diffrn_radiation_source     'Nova (Cu) X-ray Source'
_diffrn_radiation_monochromator     mirror
_diffrn_measurement_device_type     'Oxford Diffraction Xcalibur Nova A'
_diffrn_measurement_method     \w
_diffrn_detector_area_resol_mean     10.3543
_diffrn_reflns_number     14884
_diffrn_reflns_av_R_equivalents     0.0258
_diffrn_reflns_av_sigmaI/netI     0.0194
_diffrn_reflns_theta_min     4.45
_diffrn_reflns_theta_max     76.02
_diffrn_reflns_theta_full     72.50
_diffrn_measured_fraction_theta_max     0.984
_diffrn_measured_fraction_theta_full     0.996
_diffrn_reflns_limit_h_min     -7
_diffrn_reflns_limit_h_max     7
_diffrn_reflns_limit_k_min     -12
_diffrn_reflns_limit_k_max     10
_diffrn_reflns_limit_l_min     -25
_diffrn_reflns_limit_l_max     24
_diffrn_standards_number     ?
_diffrn_standards_interval_count     ?
_diffrn_standards_interval_time     ?
_diffrn_standards_decay_%     ?
_refine_special_details
;
Refinement of <i>F</i>^2^ against ALL reflections. The weighted <i>R</i>-factor
<i>wR</i> and goodness of fit <i>S</i> are based on <i>F</i>^2^, conventional
<i>R</i>-factors <i>R</i> are based on <i>F</i>, with <i>F</i> set to zero for
negative <i>F</i>^2^. The threshold expression of <i>F</i>^2^ >
\s(<i>F</i>^2^) is used only for calculating <i>R</i>-factors(gt) <i>etc</i>.
and is not relevant to the choice of reflections for refinement.
<i>R</i>-factors based on <i>F</i>^2^ are statistically about twice as large
as those based on <i>F</i>, and <i>R</i>- factors based on ALL data will be
even larger.
Least-squares planes (<i>x</i>,<i>y</i>,<i>z</i> in crystal coordinates) and
deviations from them (* indicates atom used to define plane)
- 2.5047 (0.0026) <i>x</i> + 7.1432 (0.0034) <i>y</i> + 2.4159 (0.0097)
<i>z</i> = 0.1119 (0.0034)
* -0.0003 (0.0008) C11 * -0.0057 (0.0008) C12 * 0.0066 (0.0009) C13 * -0.0015
(0.0009) C14 * -0.0045 (0.0008) C15 * 0.0054 (0.0008) C16 - 0.0844 (0.0017) C1
- 0.5968 (0.0020) O1 0.4205 (0.0020) N1
Rms deviation of fitted atoms = 0.0046
- 2.3282 (0.0026) <i>x</i> + 7.4133 (0.0033) <i>y</i> + 1.8134 (0.0088)
<i>z</i> = 0.5814 (0.0051)
Angle to previous plane (with approximate e.s.d.) = 2.91 (0.07)
* -0.0079 (0.0008) C21 * 0.0076 (0.0008) C22 * 0.0009 (0.0008) C23 * -0.0090
(0.0008) C24 * 0.0085 (0.0008) C25 * -0.0001 (0.0008) C26 0.0290 (0.0016) N1 -
0.0695 (0.0019) C2
Rms deviation of fitted atoms = 0.0067
3.4319 (0.0022) <i>x</i> + 3.8138 (0.0049) <i>y</i> + 16.6363 (0.0061) <i>z</i>
= 13.6255 (0.0031)
Angle to previous plane (with approximate e.s.d.) = 84.02 (0.04)
* 0.0014 (0.0008) C31 * -0.0008 (0.0009) C32 * -0.0014 (0.0009) C33 * 0.0030
(0.0008) C34 * -0.0024 (0.0008) C35 * 0.0002 (0.0008) C36 - 0.0109 (0.0016) N2
0.0150 (0.0018) C2
Rms deviation of fitted atoms = 0.0018
2.8287 (0.0024) <i>x</i> + 4.9963 (0.0040) <i>y</i> + 16.4884 (0.0060) <i>z</i>
= 14.1826 (0.0051)
Angle to previous plane (with approximate e.s.d.) = 10.72 (0.06)
* -0.0120 (0.0008) C41 * 0.0057 (0.0008) C42 * 0.0049 (0.0008) C43 * -0.0092
(0.0008) C44 * 0.0029 (0.0008) C45 * 0.0078 (0.0008) C46 - 0.0326 (0.0017) C3
0.3984 (0.0019) O2 - 0.5360 (0.0020) N2
Rms deviation of fitted atoms = 0.0077
;
_reflns_number_total     4355
_reflns_number_gt     3819
_reflns_threshold_expression     I>2\s(I)
_refine_ls_structure_factor_coef     Fsqd
_refine_ls_matrix_type     full
_refine_ls_R_factor_all     0.0426
_refine_ls_R_factor_gt     0.0377
_refine_ls_wR_factor_gt     0.0984
_refine_ls_wR_factor_ref     0.1015
_refine_ls_goodness_of_fit_ref     1.066
_refine_ls_restrained_S_all     1.066
_refine_ls_number_reflns     4355
_refine_ls_number_parameters     288
_refine_ls_number_restraints     0
_refine_ls_hydrogen_treatment     mixed
_refine_ls_weighting_scheme     calc
_refine_ls_weighting_details
         'calc w=1/[\s^2^(Fo^2^)+(0.0552P)^2^+0.2168P] where P=(Fo^2^+2Fc^2^)/3'
_atom_sites_solution_hydrogens     geom
_atom_sites_solution_primary     direct
_atom_sites_solution_secondary     difmap
_refine_ls_shift/su_max     0.001
_refine_ls_shift/su_mean     0.000
_refine_diff_density_max     0.162
_refine_diff_density_min     -0.183
_refine_ls_extinction_method     none
_refine_ls_extinction_coef     ?
loop_
    _atom_type_symbol
    _atom_type_description
    _atom_type_scat_dispersion_real
    _atom_type_scat_dispersion_imag
    _atom_type_scat_source
    'C' 'C' 0.0181 0.0091
                         'International Tables Vol C Tables 4.2.6.8 and 6.1.1.4'
    'H' 'H' 0.0000 0.0000
                         'International Tables Vol C Tables 4.2.6.8 and 6.1.1.4'
    'N' 'N' 0.0311 0.0180
                         'International Tables Vol C Tables 4.2.6.8 and 6.1.1.4'
    'O' 'O' 0.0492 0.0322
                         'International Tables Vol C Tables 4.2.6.8 and 6.1.1.4'
_computing_data_collection
;
CrysAlis Pro (Oxford Diffraction, 2009)
;
_computing_cell_refinement
;
CrysAlis Pro (Oxford Diffraction, 2009)
;
_computing_data_reduction
;
CrysAlis Pro (Oxford Diffraction, 2009)
;
_computing_structure_solution     'SHELXS97 (Sheldrick, 2008)'
_computing_structure_refinement     'SHELXL97 (Sheldrick, 2008)'
_computing_molecular_graphics     'XP (Siemens, 1994)'
_computing_publication_material     'SHELXL97 (Sheldrick, 2008)'
loop_
    _atom_site_type_symbol
    _atom_site_label
    _atom_site_fract_x
    _atom_site_fract_y
    _atom_site_fract_z
    _atom_site_U_iso_or_equiv
    _atom_site_adp_type
    _atom_site_calc_flag
    _atom_site_refinement_flags
    _atom_site_occupancy
    _atom_site_disorder_assembly
    _atom_site_disorder_group
    O O1 0.76324(16) 0.11312(8) 0.25609(4) 0.0293(2) Uani d . 1 . .
    O O2 -0.05166(15) 0.43352(8) 0.76182(4) 0.02817(19) Uani d . 1 . .
    N N1 0.91641(18) 0.30294(10) 0.27475(5) 0.0241(2) Uani d . 1 . .
    H H01 0.958(3) 0.3787(17) 0.2567(8) 0.034(4) Uiso d . 1 . .
    N N2 0.15925(18) 0.20072(10) 0.73950(5) 0.0237(2) Uani d . 1 . .
    H H02 0.156(3) 0.1111(18) 0.7476(8) 0.033(4) Uiso d . 1 . .
    C C1 0.8376(2) 0.21803(11) 0.23510(6) 0.0234(2) Uani d . 1 . .
    C C2 0.9989(2) 0.24643(14) 0.55736(6) 0.0294(3) Uani d . 1 . .
    H H2A 1.1296 0.1591 0.5625 0.035 Uiso calc R 1 . .
    H H2B 1.0546 0.3298 0.5712 0.035 Uiso calc R 1 . .
    C C3 -0.0255(2) 0.30332(11) 0.77064(5) 0.0231(2) Uani d . 1 . .
    C C11 0.8434(2) 0.25660(11) 0.16191(6) 0.0239(2) Uani d . 1 . .
    C C12 0.6816(2) 0.21104(13) 0.12666(6) 0.0291(3) Uani d . 1 . .
    H H12 0.5695 0.1623 0.1497 0.035 Uiso calc R 1 . .
    C C13 0.6834(2) 0.23651(14) 0.05825(6) 0.0340(3) Uani d . 1 . .
    H H13 0.5705 0.2068 0.0347 0.041 Uiso calc R 1 . .
    C C14 0.8497(2) 0.30526(13) 0.02406(6) 0.0330(3) Uani d . 1 . .
    H H14 0.8522 0.3216 -0.0229 0.040 Uiso calc R 1 . .
    C C15 1.0122(2) 0.35010(12) 0.05876(6) 0.0297(3) Uani d . 1 . .
    H H15 1.1265 0.3968 0.0354 0.036 Uiso calc R 1 . .
    C C16 1.0087(2) 0.32696(12) 0.12763(6) 0.0255(2) Uani d . 1 . .
    H H16 1.1189 0.3591 0.1513 0.031 Uiso calc R 1 . .
    C C21 0.9656(2) 0.26234(12) 0.48346(6) 0.0245(2) Uani d . 1 . .
    C C22 1.1219(2) 0.32417(13) 0.44001(6) 0.0275(2) Uani d . 1 . .
    H H22 1.2421 0.3597 0.4577 0.033 Uiso calc R 1 . .
    C C23 1.1061(2) 0.33505(12) 0.37156(6) 0.0270(2) Uani d . 1 . .
    H H23 1.2157 0.3768 0.3428 0.032 Uiso calc R 1 . .
    C C24 0.9296(2) 0.28478(11) 0.34494(5) 0.0228(2) Uani d . 1 . .
    C C25 0.7677(2) 0.22582(12) 0.38770(6) 0.0249(2) Uani d . 1 . .
    H H25 0.6438 0.1936 0.3703 0.030 Uiso calc R 1 . .
    C C26 0.7884(2) 0.21443(12) 0.45618(6) 0.0260(2) Uani d . 1 . .
    H H26 0.6787 0.1729 0.4850 0.031 Uiso calc R 1 . .
    C C31 0.7762(2) 0.23612(13) 0.60485(5) 0.0257(2) Uani d . 1 . .
    C C32 0.7603(2) 0.10857(14) 0.63724(7) 0.0333(3) Uani d . 1 . .
    H H32 0.8919 0.0259 0.6290 0.040 Uiso calc R 1 . .
    C C33 0.5569(2) 0.09899(13) 0.68137(6) 0.0314(3) Uani d . 1 . .
    H H33 0.5504 0.0104 0.7028 0.038 Uiso calc R 1 . .
    C C34 0.3625(2) 0.21848(12) 0.69433(5) 0.0227(2) Uani d . 1 . .
    C C35 0.3748(2) 0.34678(12) 0.66207(6) 0.0279(2) Uani d . 1 . .
    H H35 0.2428 0.4293 0.6701 0.033 Uiso calc R 1 . .
    C C36 0.5802(2) 0.35433(12) 0.61812(6) 0.0282(3) Uani d . 1 . .
    H H36 0.5867 0.4428 0.5966 0.034 Uiso calc R 1 . .
    C C41 -0.2063(2) 0.24956(11) 0.81921(5) 0.0230(2) Uani d . 1 . .
    C C42 -0.1489(2) 0.11654(12) 0.85073(6) 0.0258(2) Uani d . 1 . .
    H H42 0.0112 0.0567 0.8422 0.031 Uiso calc R 1 . .
    C C43 -0.3239(2) 0.07097(12) 0.89452(6) 0.0285(3) Uani d . 1 . .
    H H43 -0.2834 -0.0199 0.9157 0.034 Uiso calc R 1 . .
    C C44 -0.5577(2) 0.15796(13) 0.90741(6) 0.0289(3) Uani d . 1 . .
    H H44 -0.6783 0.1261 0.9367 0.035 Uiso calc R 1 . .
    C C45 -0.6148(2) 0.29195(13) 0.87733(6) 0.0292(3) Uani d . 1 . .
    H H45 -0.7741 0.3524 0.8867 0.035 Uiso calc R 1 . .
    C C46 -0.4400(2) 0.33797(12) 0.83371(6) 0.0266(2) Uani d . 1 . .
    H H46 -0.4799 0.4301 0.8136 0.032 Uiso calc R 1 . .
loop_
    _atom_site_aniso_label
    _atom_site_aniso_U_11
    _atom_site_aniso_U_22
    _atom_site_aniso_U_33
    _atom_site_aniso_U_12
    _atom_site_aniso_U_13
    _atom_site_aniso_U_23
    O1 0.0409(5) 0.0230(4) 0.0258(4) -0.0147(3) 0.0015(3) 0.0001(3)
    O2 0.0323(4) 0.0205(4) 0.0313(4) -0.0085(3) 0.0007(3) 0.0014(3)
    N1 0.0306(5) 0.0204(4) 0.0223(5) -0.0097(4) -0.0008(4) 0.0027(3)
    N2 0.0295(5) 0.0189(4) 0.0236(5) -0.0094(4) -0.0005(4) 0.0019(3)
    C1 0.0245(5) 0.0195(5) 0.0247(5) -0.0049(4) 0.0012(4) -0.0004(4)
    C2 0.0259(6) 0.0382(6) 0.0256(6) -0.0111(5) -0.0035(4) 0.0054(5)
    C3 0.0277(6) 0.0213(5) 0.0219(5) -0.0082(4) -0.0046(4) 0.0006(4)
    C11 0.0269(5) 0.0187(5) 0.0242(5) -0.0038(4) -0.0001(4) -0.0004(4)
    C12 0.0298(6) 0.0295(6) 0.0285(6) -0.0095(5) -0.0011(5) -0.0003(4)
    C13 0.0358(7) 0.0386(7) 0.0290(6) -0.0099(5) -0.0076(5) -0.0012(5)
    C14 0.0412(7) 0.0324(6) 0.0230(6) -0.0058(5) -0.0026(5) 0.0014(5)
    C15 0.0350(6) 0.0254(5) 0.0267(6) -0.0071(5) 0.0024(5) 0.0027(4)
    C16 0.0278(6) 0.0219(5) 0.0261(6) -0.0058(4) -0.0016(4) 0.0003(4)
    C21 0.0235(5) 0.0238(5) 0.0245(5) -0.0038(4) -0.0010(4) 0.0020(4)
    C22 0.0258(6) 0.0308(6) 0.0283(6) -0.0114(5) -0.0043(4) 0.0042(4)
    C23 0.0275(6) 0.0281(6) 0.0266(6) -0.0114(5) -0.0001(4) 0.0052(4)
    C24 0.0258(5) 0.0177(5) 0.0231(5) -0.0032(4) -0.0011(4) 0.0013(4)
    C25 0.0242(5) 0.0258(5) 0.0251(5) -0.0081(4) -0.0005(4) -0.0007(4)
    C26 0.0251(5) 0.0274(5) 0.0251(5) -0.0091(4) 0.0028(4) 0.0017(4)
    C31 0.0283(6) 0.0318(6) 0.0196(5) -0.0119(5) -0.0039(4) 0.0028(4)
    C32 0.0309(6) 0.0291(6) 0.0348(6) -0.0025(5) 0.0030(5) 0.0057(5)
    C33 0.0356(7) 0.0234(5) 0.0332(6) -0.0075(5) 0.0016(5) 0.0071(4)
    C34 0.0267(5) 0.0235(5) 0.0197(5) -0.0100(4) -0.0019(4) -0.0006(4)
    C35 0.0335(6) 0.0230(5) 0.0259(6) -0.0074(4) 0.0010(5) 0.0006(4)
    C36 0.0376(6) 0.0238(5) 0.0246(5) -0.0125(5) -0.0009(5) 0.0027(4)
    C41 0.0273(6) 0.0222(5) 0.0211(5) -0.0090(4) -0.0032(4) -0.0015(4)
    C42 0.0286(6) 0.0231(5) 0.0248(5) -0.0065(4) -0.0005(4) -0.0005(4)
    C43 0.0354(6) 0.0236(5) 0.0264(6) -0.0095(5) 0.0000(5) 0.0022(4)
    C44 0.0305(6) 0.0332(6) 0.0251(6) -0.0142(5) 0.0018(5) -0.0017(5)
    C45 0.0254(6) 0.0319(6) 0.0293(6) -0.0060(5) -0.0016(5) -0.0020(5)
    C46 0.0299(6) 0.0244(5) 0.0253(5) -0.0065(4) -0.0037(4) 0.0009(4)
_geom_special_details
;
All e.s.d.'s (except the e.s.d. in the dihedral angle between two l.s. planes)
are estimated using the full covariance matrix. The cell e.s.d.'s are taken
into account individually in the estimation of e.s.d.'s in distances, angles
and torsion angles; correlations between e.s.d.'s in cell parameters are only
used when they are defined by crystal symmetry. An approximate (isotropic)
treatment of cell e.s.d.'s is used for estimating e.s.d.'s involving l.s.
planes.
;
loop_
    _geom_bond_atom_site_label_1
    _geom_bond_atom_site_label_2
    _geom_bond_site_symmetry_2
    _geom_bond_distance
    _geom_bond_publ_flag
    O1 C1 . 1.2310(14) ?
    O2 C3 . 1.2325(14) ?
    N1 C1 . 1.3462(15) ?
    N1 C24 . 1.4230(14) ?
    N2 C3 . 1.3485(15) ?
    N2 C34 . 1.4188(14) ?
    C1 C11 . 1.5018(15) ?
    C2 C31 . 1.5086(16) ?
    C2 C21 . 1.5180(15) ?
    C3 C41 . 1.5021(15) ?
    C11 C12 . 1.3937(17) ?
    C11 C16 . 1.3943(16) ?
    C12 C13 . 1.3858(17) ?
    C13 C14 . 1.3878(19) ?
    C14 C15 . 1.3872(18) ?
    C15 C16 . 1.3908(16) ?
    C21 C26 . 1.3907(16) ?
    C21 C22 . 1.3933(16) ?
    C22 C23 . 1.3866(16) ?
    C23 C24 . 1.3932(16) ?
    C24 C25 . 1.3918(15) ?
    C25 C26 . 1.3928(16) ?
    C31 C36 . 1.3874(17) ?
    C31 C32 . 1.3884(17) ?
    C32 C33 . 1.3861(17) ?
    C33 C34 . 1.3889(17) ?
    C34 C35 . 1.3892(16) ?
    C35 C36 . 1.3882(17) ?
    C41 C46 . 1.3941(16) ?
    C41 C42 . 1.3945(16) ?
    C42 C43 . 1.3888(16) ?
    C43 C44 . 1.3868(17) ?
    C44 C45 . 1.3891(17) ?
    C45 C46 . 1.3880(17) ?
    N1 H01 . 0.875(17) ?
    N2 H02 . 0.876(16) ?
    C2 H2A . 0.9900 ?
    C2 H2B . 0.9900 ?
    C12 H12 . 0.9500 ?
    C13 H13 . 0.9500 ?
    C14 H14 . 0.9500 ?
    C15 H15 . 0.9500 ?
    C16 H16 . 0.9500 ?
    C22 H22 . 0.9500 ?
    C23 H23 . 0.9500 ?
    C25 H25 . 0.9500 ?
    C26 H26 . 0.9500 ?
    C32 H32 . 0.9500 ?
    C33 H33 . 0.9500 ?
    C35 H35 . 0.9500 ?
    C36 H36 . 0.9500 ?
    C42 H42 . 0.9500 ?
    C43 H43 . 0.9500 ?
    C44 H44 . 0.9500 ?
    C45 H45 . 0.9500 ?
    C46 H46 . 0.9500 ?
loop_
    _geom_angle_atom_site_label_1
    _geom_angle_atom_site_label_2
    _geom_angle_atom_site_label_3
    _geom_angle_site_symmetry_1
    _geom_angle_site_symmetry_3
    _geom_angle
    _geom_angle_publ_flag
    C1 N1 C24 . . 125.97(9) ?
    C3 N2 C34 . . 128.27(9) ?
    O1 C1 N1 . . 123.28(11) ?
    O1 C1 C11 . . 119.98(10) ?
    N1 C1 C11 . . 116.74(9) ?
    C31 C2 C21 . . 115.57(10) ?
    O2 C3 N2 . . 124.60(10) ?
    O2 C3 C41 . . 119.96(10) ?
    N2 C3 C41 . . 115.44(9) ?
    C12 C11 C16 . . 119.42(11) ?
    C12 C11 C1 . . 116.81(10) ?
    C16 C11 C1 . . 123.66(10) ?
    C13 C12 C11 . . 120.35(11) ?
    C12 C13 C14 . . 120.16(12) ?
    C15 C14 C13 . . 119.78(11) ?
    C14 C15 C16 . . 120.33(11) ?
    C15 C16 C11 . . 119.94(11) ?
    C26 C21 C22 . . 117.76(10) ?
    C26 C21 C2 . . 122.95(10) ?
    C22 C21 C2 . . 119.26(10) ?
    C23 C22 C21 . . 121.45(11) ?
    C22 C23 C24 . . 120.02(10) ?
    C25 C24 C23 . . 119.47(10) ?
    C25 C24 N1 . . 122.82(10) ?
    C23 C24 N1 . . 117.64(10) ?
    C24 C25 C26 . . 119.59(10) ?
    C21 C26 C25 . . 121.68(10) ?
    C36 C31 C32 . . 117.52(11) ?
    C36 C31 C2 . . 121.11(11) ?
    C32 C31 C2 . . 121.37(11) ?
    C33 C32 C31 . . 121.54(11) ?
    C32 C33 C34 . . 120.24(11) ?
    C33 C34 C35 . . 118.99(11) ?
    C33 C34 N2 . . 117.27(10) ?
    C35 C34 N2 . . 123.72(10) ?
    C36 C35 C34 . . 119.93(11) ?
    C31 C36 C35 . . 121.77(11) ?
    C46 C41 C42 . . 119.09(10) ?
    C46 C41 C3 . . 118.15(10) ?
    C42 C41 C3 . . 122.75(10) ?
    C43 C42 C41 . . 120.47(11) ?
    C44 C43 C42 . . 120.11(11) ?
    C43 C44 C45 . . 119.71(11) ?
    C46 C45 C44 . . 120.30(11) ?
    C45 C46 C41 . . 120.28(11) ?
    C1 N1 H01 . . 118.0(10) ?
    C24 N1 H01 . . 116.0(10) ?
    C3 N2 H02 . . 117.2(10) ?
    C34 N2 H02 . . 114.5(10) ?
    C31 C2 H2A . . 108.4 ?
    C21 C2 H2A . . 108.4 ?
    C31 C2 H2B . . 108.4 ?
    C21 C2 H2B . . 108.4 ?
    H2A C2 H2B . . 107.4 ?
    C13 C12 H12 . . 119.8 ?
    C11 C12 H12 . . 119.8 ?
    C12 C13 H13 . . 119.9 ?
    C14 C13 H13 . . 119.9 ?
    C15 C14 H14 . . 120.1 ?
    C13 C14 H14 . . 120.1 ?
    C14 C15 H15 . . 119.8 ?
    C16 C15 H15 . . 119.8 ?
    C15 C16 H16 . . 120.0 ?
    C11 C16 H16 . . 120.0 ?
    C23 C22 H22 . . 119.3 ?
    C21 C22 H22 . . 119.3 ?
    C22 C23 H23 . . 120.0 ?
    C24 C23 H23 . . 120.0 ?
    C24 C25 H25 . . 120.2 ?
    C26 C25 H25 . . 120.2 ?
    C21 C26 H26 . . 119.2 ?
    C25 C26 H26 . . 119.2 ?
    C33 C32 H32 . . 119.2 ?
    C31 C32 H32 . . 119.2 ?
    C32 C33 H33 . . 119.9 ?
    C34 C33 H33 . . 119.9 ?
    C36 C35 H35 . . 120.0 ?
    C34 C35 H35 . . 120.0 ?
    C31 C36 H36 . . 119.1 ?
    C35 C36 H36 . . 119.1 ?
    C43 C42 H42 . . 119.8 ?
    C41 C42 H42 . . 119.8 ?
    C44 C43 H43 . . 119.9 ?
    C42 C43 H43 . . 119.9 ?
    C43 C44 H44 . . 120.1 ?
    C45 C44 H44 . . 120.1 ?
    C46 C45 H45 . . 119.9 ?
    C44 C45 H45 . . 119.9 ?
    C45 C46 H46 . . 119.9 ?
    C41 C46 H46 . . 119.9 ?
loop_
    _geom_torsion_atom_site_label_1
    _geom_torsion_atom_site_label_2
    _geom_torsion_atom_site_label_3
    _geom_torsion_atom_site_label_4
    _geom_torsion_site_symmetry_1
    _geom_torsion_site_symmetry_2
    _geom_torsion_site_symmetry_3
    _geom_torsion_site_symmetry_4
    _geom_torsion
    _geom_torsion_publ_flag
    C24 N1 C1 O1 . . . . 0.93(18) ?
    C24 N1 C1 C11 . . . . -179.06(10) ?
    C34 N2 C3 O2 . . . . 3.43(18) ?
    C34 N2 C3 C41 . . . . -176.26(10) ?
    O1 C1 C11 C12 . . . . 24.81(15) ?
    N1 C1 C11 C12 . . . . -155.20(11) ?
    O1 C1 C11 C16 . . . . -151.47(11) ?
    N1 C1 C11 C16 . . . . 28.53(15) ?
    C16 C11 C12 C13 . . . . -0.57(17) ?
    C1 C11 C12 C13 . . . . -177.01(10) ?
    C11 C12 C13 C14 . . . . 1.23(19) ?
    C12 C13 C14 C15 . . . . -0.82(19) ?
    C13 C14 C15 C16 . . . . -0.24(18) ?
    C14 C15 C16 C11 . . . . 0.89(17) ?
    C12 C11 C16 C15 . . . . -0.49(16) ?
    C1 C11 C16 C15 . . . . 175.69(10) ?
    C31 C2 C21 C26 . . . . -25.19(16) ?
    C31 C2 C21 C22 . . . . 156.51(11) ?
    C26 C21 C22 C23 . . . . -1.41(17) ?
    C2 C21 C22 C23 . . . . 176.98(11) ?
    C21 C22 C23 C24 . . . . 0.60(18) ?
    C22 C23 C24 C25 . . . . 0.97(17) ?
    C22 C23 C24 N1 . . . . 177.98(10) ?
    C1 N1 C24 C25 . . . . -31.50(17) ?
    C1 N1 C24 C23 . . . . 151.60(11) ?
    C23 C24 C25 C26 . . . . -1.68(16) ?
    N1 C24 C25 C26 . . . . -178.53(10) ?
    C22 C21 C26 C25 . . . . 0.67(17) ?
    C2 C21 C26 C25 . . . . -177.65(10) ?
    C24 C25 C26 C21 . . . . 0.86(17) ?
    C21 C2 C31 C36 . . . . -70.56(14) ?
    C21 C2 C31 C32 . . . . 109.90(13) ?
    C36 C31 C32 C33 . . . . -0.13(19) ?
    C2 C31 C32 C33 . . . . 179.42(12) ?
    C31 C32 C33 C34 . . . . -0.1(2) ?
    C32 C33 C34 C35 . . . . 0.48(19) ?
    C32 C33 C34 N2 . . . . 179.41(11) ?
    C3 N2 C34 C33 . . . . 164.96(11) ?
    C3 N2 C34 C35 . . . . -16.17(18) ?
    C33 C34 C35 C36 . . . . -0.58(17) ?
    N2 C34 C35 C36 . . . . -179.43(10) ?
    C32 C31 C36 C35 . . . . 0.03(18) ?
    C2 C31 C36 C35 . . . . -179.52(11) ?
    C34 C35 C36 C31 . . . . 0.32(18) ?
    O2 C3 C41 C46 . . . . 23.81(15) ?
    N2 C3 C41 C46 . . . . -156.49(10) ?
    O2 C3 C41 C42 . . . . -155.33(11) ?
    N2 C3 C41 C42 . . . . 24.37(15) ?
    C46 C41 C42 C43 . . . . 1.81(16) ?
    C3 C41 C42 C43 . . . . -179.06(10) ?
    C41 C42 C43 C44 . . . . -0.21(17) ?
    C42 C43 C44 C45 . . . . -1.20(18) ?
    C43 C44 C45 C46 . . . . 1.01(18) ?
    C44 C45 C46 C41 . . . . 0.60(17) ?
    C42 C41 C46 C45 . . . . -2.00(16) ?
    C3 C41 C46 C45 . . . . 178.83(10) ?
loop_
    _geom_hbond_atom_site_label_D
    _geom_hbond_atom_site_label_H
    _geom_hbond_atom_site_label_A
    _geom_hbond_site_symmetry_A
    _geom_hbond_distance_DH
    _geom_hbond_distance_HA
    _geom_hbond_distance_DA
    _geom_hbond_angle_DHA
    N1 H01 O2 2_666 0.875(17) 2.017(17) 2.8745(13) 166.3(14)
    N2 H02 O1 2_656 0.876(16) 2.088(16) 2.9358(12) 162.7(14)
    C16 H16 O2 2_666 0.95 2.60 3.3090(14) 131.6
    C35 H35 N1 2_666 0.95 2.72 3.5459(15) 146.2
    C33 H33 O1 2_656 0.95 2.43 3.1913(15) 136.6
    C42 H42 O1 2_656 0.95 2.58 3.3003(14) 133.0
data_global
_journal_date_recd_electronic     2009-07-30
_journal_date_accepted     2009-08-07
_journal_name_full     'Acta Crystallographica, Section E'
_journal_year     2009
_journal_volume     65
_journal_issue      9
_journal_page_first     o2140
_journal_page_last     o2140
_journal_paper_category     QO
_journal_coeditor_code     IM2132
_publ_contact_author_name     'Saeed, Sohail'
_publ_contact_author_address
;
        Department of Chemistry,Research Complex
        Allama Iqbal Open University
        Islamabad
        Pakistan
;
_publ_contact_author_email     sohail262001@yahoo.com
_publ_contact_author_fax     '0092 51 925-0081'
_publ_contact_author_phone     '0092 51 905-7225'
_publ_section_title
;
<i>N</i>,<i>N</i>'-(Methylenedi-<i>p</i>-phenylene)dibenzamide
;
loop_
    _publ_author_name
    _publ_author_footnote
    _publ_author_address
    'Saeed, Sohail' .
;
Department of Chemistry, Research Complex,
Allama Iqbal Open University
Islamabad
Pakistan
;
    'Rashid, Naghmana' .
;
Department of Chemistry, Research Complex,
Allama Iqbal Open University
Islamabad
Pakistan
;
    'Hussain, Rizwan' .
;
Directorate of Chemical & Power Sources,
National Development Complex, PO Box 2216,
Islamabad,
Pakistan
;
    'Jones, Peter G.' .
;
Institut f\"ur Anorganische und Analytische Chemie
Technische Universit\"at Braunschweig
Postfach 3329
38023 Braunschweig
Germany
;
