# Supplementary material for: N,N′-(Methyl­enedi-p-phenyl­ene)dibenzamide
Source: Acta Crystallogr Sect E Struct Rep Online. 2009 Aug 12;65(Pt 9):o2140. doi: 10.1107/S1600536809031304 (PMC2969875; doi:10.1107/S1600536809031304)
Supplement: Supplementary file 2 [file e-65-o2140-Isup2.hkl]

# 
# h,k,l, Fc-squared, Fo-squared, sigma(Fo-squared) and status flag 
# 
data_I
_shelx_title ' ssamin in P-1' 
_shelx_refln_list_code          4 
_shelx_F_calc_maximum      162.01 
_exptl_crystal_F_000       428.00 
_reflns_d_resolution_high  0.7944 
 
loop_ 
 _symmetry_equiv_pos_as_xyz 
 'x, y, z' 
 '-x, -y, -z' 
 
_cell_length_a     5.7296 
_cell_length_b     9.6009 
_cell_length_c    20.0453 
_cell_angle_alpha  88.517 
_cell_angle_beta   82.293 
_cell_angle_gamma  75.666 
 
_shelx_F_squared_multiplier     1.000 
 
loop_ 
 _refln_index_h 
 _refln_index_k 
 _refln_index_l 
 _refln_F_squared_calc 
 _refln_F_squared_meas 
 _refln_F_squared_sigma 
 _refln_observed_status 
   1   0   0     4885.13     4331.99     64.12 o 
   2   0   0        2.06        1.39      0.63 o 
   3   0   0        0.06        0.53      1.11 o 
   4   0   0        0.16        1.23      1.16 o 
   5   0   0      229.06      243.66      2.51 o 
   6   0   0        7.08        7.49      1.30 o 
  -6   1   0        6.18        7.40      1.13 o 
  -5   1   0      222.44      222.85      2.31 o 
  -4   1   0       39.12       37.91      1.64 o 
  -3   1   0        3.53        5.14      0.86 o 
  -2   1   0     4265.08     4218.73     17.51 o 
  -1   1   0    12518.84    11534.99    227.69 o 
   0   1   0        9.67       10.35      0.22 o 
   1   1   0     2081.38     1923.32     28.82 o 
   2   1   0      238.10      232.81      4.91 o 
   3   1   0      719.99      763.05      8.54 o 
   4   1   0        4.33        6.04      1.05 o 
   5   1   0      207.22      207.54      2.40 o 
   6   1   0       44.67       47.30      1.82 o 
  -6   2   0       26.71       28.45      1.32 o 
  -5   2   0       29.97       31.98      2.36 o 
  -4   2   0       23.44       28.34      0.92 o 
  -3   2   0      523.69      531.59     10.13 o 
  -2   2   0       64.64       66.62      1.86 o 
  -1   2   0     6834.07     6730.88     62.92 o 
   0   2   0    26248.44    23447.18    325.30 o 
   1   2   0        0.08        2.36      0.83 o 
   2   2   0       53.68       51.73      1.81 o 
   3   2   0      515.38      522.64      6.61 o 
   4   2   0       13.75       11.79      1.95 o 
   5   2   0      346.16      348.99      2.82 o 
   6   2   0       33.18       36.24      1.24 o 
   7   2   0       25.54       18.96      0.76 o 
  -6   3   0        1.62        2.77      0.78 o 
  -5   3   0        0.64        0.87      0.80 o 
  -4   3   0       24.93       21.35      0.85 o 
  -3   3   0       19.16       21.29      1.84 o 
  -2   3   0     3212.87     3539.86     33.28 o 
  -1   3   0     1885.92     1770.15     16.90 o 
   0   3   0      943.94      896.53      9.95 o 
   1   3   0      189.91      175.26      2.03 o 
   2   3   0      385.91      369.87      7.89 o 
   3   3   0      765.01      801.84     17.29 o 
   4   3   0       86.73      100.15      6.91 o 
   5   3   0        2.50        1.79      0.81 o 
   6   3   0       54.34       67.09      1.80 o 
   7   3   0        1.86        1.37      0.56 o 
  -5   4   0        0.04        0.91      0.76 o 
  -4   4   0       20.27       16.19      0.85 o 
  -3   4   0        8.66        9.33      0.79 o 
  -2   4   0      118.12      108.52      2.89 o 
  -1   4   0      297.87      323.99      4.34 o 
   0   4   0       34.64       47.37      1.89 o 
   1   4   0      536.01      607.68     10.87 o 
   2   4   0      170.77      174.45      3.31 o 
   3   4   0      208.27      195.96      5.25 o 
   4   4   0       30.96       31.61      1.19 o 
   5   4   0       47.22       48.62      1.20 o 
   6   4   0       14.63       14.58      1.06 o 
   7   4   0        4.39        3.61      0.60 o 
  -5   5   0        0.18        0.66      0.73 o 
  -4   5   0       25.54       23.43      0.97 o 
  -3   5   0       12.87       16.30      0.91 o 
  -2   5   0      757.89      810.72     22.36 o 
  -1   5   0     1613.27     1551.47     18.62 o 
   0   5   0      445.66      496.09      6.80 o 
   1   5   0      272.73      303.37      5.95 o 
   2   5   0       12.01       13.41      0.88 o 
   3   5   0        5.43        3.76      1.04 o 
   4   5   0       76.06       70.40      1.61 o 
   5   5   0       25.15       24.96      1.02 o 
   6   5   0      133.35      135.07      4.06 o 
  -5   6   0        0.40        0.35      0.73 o 
  -4   6   0        5.39        4.11      0.70 o 
  -3   6   0       65.91       63.73      1.38 o 
  -2   6   0     1050.20     1035.12      8.65 o 
  -1   6   0        1.94        1.63      0.92 o 
   0   6   0       94.09      107.46      4.06 o 
   1   6   0      192.61      221.84      3.39 o 
   2   6   0        0.20        0.08      1.15 o 
   3   6   0      190.20      177.73      3.32 o 
   4   6   0      400.69      382.42      3.08 o 
   5   6   0       60.97       64.17      1.79 o 
   6   6   0       47.50       47.29      3.94 o 
  -4   7   0       22.32       30.72      0.86 o 
  -3   7   0       13.37       12.50      0.66 o 
  -2   7   0      401.34      392.94      2.12 o 
  -1   7   0     1149.82     1151.03      5.20 o 
   0   7   0      199.37      191.71      1.90 o 
   1   7   0      135.44      146.61      6.64 o 
   2   7   0       60.51       54.79      1.17 o 
   3   7   0       47.00       43.04      0.91 o 
   4   7   0      136.21      135.02      1.91 o 
   5   7   0       48.98       47.26      3.16 o 
   6   7   0       56.27       50.71      7.20 o 
  -3   8   0      162.18      164.68      2.39 o 
  -2   8   0      380.71      389.50      2.45 o 
  -1   8   0       15.40       15.75      0.75 o 
   0   8   0        2.39        1.17      0.43 o 
   1   8   0      305.21      290.81      2.51 o 
   2   8   0        0.04        0.54      0.55 o 
   3   8   0       52.27       48.58      1.75 o 
   4   8   0      762.85      773.05      5.48 o 
   5   8   0        1.77        0.49      1.65 o 
   6   8   0        7.72        6.94      1.07 o 
  -3   9   0        0.04        0.37      0.81 o 
  -2   9   0       51.53       56.89      1.48 o 
  -1   9   0        0.88        1.05      0.71 o 
   0   9   0      795.05      827.06      4.79 o 
   1   9   0       45.14       43.95      0.90 o 
   2   9   0       58.48       60.63      1.66 o 
   3   9   0      109.99      110.41      2.37 o 
   4   9   0       69.44       73.75      1.09 o 
   5   9   0        1.86        1.70      1.33 o 
  -2  10   0       38.39       43.75      1.57 o 
  -1  10   0       19.72       17.86      0.94 o 
   0  10   0        0.61        0.67      0.81 o 
   1  10   0      103.01      107.83      1.26 o 
   2  10   0       20.45       23.67      0.78 o 
   3  10   0      193.96      207.34      5.32 o 
   4  10   0      144.64      149.31      1.91 o 
   5  10   0        2.03        0.84      0.61 o 
  -1  11   0       33.75       30.56      1.22 o 
   0  11   0       25.04       23.90      1.59 o 
   1  11   0        2.01        2.32      0.99 o 
   2  11   0      140.23      163.87      1.92 o 
   3  11   0        3.76        4.10      0.92 o 
   4  11   0        2.57        2.33      0.62 o 
   2  12   0       20.24       18.42      0.95 o 
  -2 -12   1        0.54       -0.57      0.64 o 
  -4 -11   1        4.27        5.94      1.20 o 
  -3 -11   1        0.27        0.23      0.88 o 
  -2 -11   1       85.96       89.68      1.83 o 
  -1 -11   1        4.12        2.33      0.85 o 
   0 -11   1       15.45       14.85      1.41 o 
   1 -11   1        0.47       -0.09      0.60 o 
  -5 -10   1       11.19       13.02      0.77 o 
  -4 -10   1        0.02        0.66      0.75 o 
  -3 -10   1      108.98      123.79      2.05 o 
  -2 -10   1       84.04       85.02      1.13 o 
  -1 -10   1       56.33       57.64      1.16 o 
   0 -10   1        0.16        1.32      0.82 o 
   1 -10   1       27.27       28.75      2.13 o 
   2 -10   1        0.01        0.91      0.54 o 
  -5  -9   1       19.57       22.57      1.78 o 
  -4  -9   1        3.86        3.07      0.64 o 
  -3  -9   1      430.45      440.92      3.53 o 
  -2  -9   1      183.79      176.08      2.53 o 
  -1  -9   1       13.82       12.89      0.72 o 
   0  -9   1       23.58       24.83      0.75 o 
   1  -9   1       94.78      103.59      1.72 o 
   2  -9   1       12.56       12.92      0.92 o 
   3  -9   1        2.30        2.78      0.89 o 
  -6  -8   1        0.22        0.31      0.91 o 
  -5  -8   1       19.23       21.30      2.07 o 
  -4  -8   1      908.92      914.00      5.45 o 
  -3  -8   1      447.08      444.68      4.03 o 
  -2  -8   1       30.55       24.18      0.77 o 
  -1  -8   1       58.90       65.01      1.09 o 
   0  -8   1        8.18        8.30      0.46 o 
   1  -8   1       41.77       43.45      1.08 o 
   2  -8   1       26.99       27.65      0.85 o 
   3  -8   1        4.33        3.66      0.64 o 
  -6  -7   1        0.97        1.60      0.86 o 
  -5  -7   1        1.08        1.92      1.91 o 
  -4  -7   1        9.11        7.38      0.68 o 
  -3  -7   1      257.89      237.93      2.01 o 
  -2  -7   1       53.12       48.99      1.02 o 
  -1  -7   1       69.43       72.45      2.51 o 
   0  -7   1       47.55       44.68      1.11 o 
   1  -7   1       97.60       97.04      1.43 o 
   2  -7   1      104.14      101.64      1.17 o 
   3  -7   1       37.73       37.22      0.90 o 
   4  -7   1        7.75       11.10      0.96 o 
  -6  -6   1        0.06       -0.03      1.01 o 
  -5  -6   1      139.71      136.48      1.96 o 
  -4  -6   1     1085.90     1063.12      6.93 o 
  -3  -6   1      149.51      133.11      2.47 o 
  -2  -6   1       12.72       10.98      1.62 o 
  -1  -6   1       26.85       24.41      2.56 o 
   0  -6   1       37.97       34.59      2.69 o 
   1  -6   1       54.71       51.03      2.75 o 
   2  -6   1      375.00      359.59      2.34 o 
   3  -6   1        0.31        0.15      0.52 o 
   4  -6   1       82.59       69.22      2.11 o 
   5  -6   1       98.94       90.03      2.10 o 
  -6  -5   1        5.64        3.92      1.14 o 
  -5  -5   1       10.91       10.47      0.86 o 
  -4  -5   1        1.63        1.67      0.70 o 
  -3  -5   1       52.93       67.52      1.91 o 
  -2  -5   1       42.92       42.73      1.27 o 
  -1  -5   1     1186.30     1236.11      8.53 o 
   0  -5   1      142.16      145.39      2.09 o 
   1  -5   1       14.13       14.21      1.45 o 
   2  -5   1      129.25      114.55      3.82 o 
   3  -5   1       15.78       13.58      0.74 o 
   4  -5   1      138.22      144.11      1.78 o 
   5  -5   1       78.12       72.33      2.62 o 
  -7  -4   1       41.73       32.22      1.28 o 
  -6  -4   1       14.23       14.48      1.07 o 
  -5  -4   1      120.22      119.17      1.69 o 
  -4  -4   1      564.93      523.49      3.91 o 
  -3  -4   1      836.82      799.66      6.12 o 
  -2  -4   1        2.23        3.07      0.73 o 
  -1  -4   1      120.74      136.51      1.70 o 
   0  -4   1        0.03        0.54      0.90 o 
   1  -4   1      258.76      291.49      4.10 o 
   2  -4   1       53.18       62.03      3.04 o 
   3  -4   1       53.84       49.61      1.02 o 
   4  -4   1       37.55       35.69      1.36 o 
   5  -4   1      106.60       96.65      4.98 o 
  -7  -3   1        1.10        0.53      0.73 o 
  -6  -3   1       66.55       63.31      1.86 o 
  -5  -3   1      641.32      645.60      3.93 o 
  -4  -3   1      138.22      139.29      7.96 o 
  -3  -3   1        5.95       12.72      1.30 o 
  -2  -3   1      186.70      204.48      3.23 o 
  -1  -3   1      684.89      619.57      4.38 o 
   0  -3   1     1036.45     1010.55      7.20 o 
   1  -3   1      313.09      304.46      5.01 o 
   2  -3   1      324.52      344.41      5.15 o 
   3  -3   1       51.81       43.75      1.61 o 
   4  -3   1      320.38      322.30      2.83 o 
   5  -3   1       98.44       97.57      2.01 o 
   6  -3   1        0.88        2.58      0.70 o 
  -7  -2   1        2.98        1.72      0.74 o 
  -6  -2   1       14.03       15.52      0.98 o 
  -5  -2   1        3.83        3.66      0.80 o 
  -4  -2   1      853.36      832.35     14.06 o 
  -3  -2   1     1121.50     1155.02      9.39 o 
  -2  -2   1       74.75       75.12      2.63 o 
  -1  -2   1     1166.93     1071.59     14.91 o 
   0  -2   1       21.99       27.24      0.90 o 
   1  -2   1      696.00      651.74      8.65 o 
   2  -2   1        4.25        6.13      0.86 o 
   3  -2   1       17.42       13.77      1.23 o 
   4  -2   1        0.00        0.23      0.58 o 
   5  -2   1      289.14      266.69      3.69 o 
   6  -2   1       64.97       62.66      2.22 o 
  -6  -1   1      174.66      195.58      5.51 o 
  -5  -1   1     1794.76     1827.40      9.11 o 
  -4  -1   1        9.02        5.87      3.71 o 
  -3  -1   1        0.23        0.43      0.83 o 
  -2  -1   1      298.40      280.44      2.78 o 
  -1  -1   1     1433.54     1325.52     17.61 o 
   0  -1   1      128.97      125.12      1.05 o 
   1  -1   1     1067.50     1058.78     14.43 o 
   2  -1   1      108.48      105.24      2.07 o 
   3  -1   1        4.33        3.10      0.85 o 
   4  -1   1      106.27      109.58      2.47 o 
   5  -1   1       23.55       24.66      1.51 o 
   6  -1   1      126.15      135.37      2.00 o 
  -6   0   1       69.79       67.69      2.95 o 
  -5   0   1       92.82      102.01      1.71 o 
  -4   0   1       46.27       38.63      4.07 o 
  -3   0   1      145.70      125.93      3.21 o 
  -2   0   1       13.53       10.09      0.55 o 
  -1   0   1     3307.76     2937.51     38.38 o 
   1   0   1       95.58       91.94      0.90 o 
   2   0   1        1.76        0.86      0.58 o 
   3   0   1        0.07       -0.35      1.01 o 
   4   0   1       37.23       38.08      2.04 o 
   5   0   1      283.80      298.32      6.01 o 
   6   0   1      163.83      180.96      3.46 o 
  -6   1   1       76.64       87.23      2.04 o 
  -5   1   1      372.44      402.08      6.21 o 
  -4   1   1      178.54      177.07      3.04 o 
  -3   1   1        8.53       11.20      1.06 o 
  -2   1   1       71.33       75.52      2.37 o 
  -1   1   1     5151.78     5008.50     94.02 o 
   0   1   1      573.20      525.71      3.67 o 
   1   1   1     2039.90     1777.75     12.45 o 
   2   1   1      732.55      670.41     12.08 o 
   3   1   1      184.49      181.38      2.87 o 
   4   1   1       15.49       12.67      1.14 o 
   5   1   1       33.01       35.46      1.34 o 
   6   1   1       75.48       83.05      2.50 o 
   7   1   1       13.50        9.78      2.64 o 
  -6   2   1       11.16       12.09      1.08 o 
  -5   2   1       37.42       35.30      1.34 o 
  -4   2   1        2.19        1.12      0.72 o 
  -3   2   1       45.91       53.55      1.72 o 
  -2   2   1      286.08      253.18      6.84 o 
  -1   2   1    10501.19    10089.61     37.26 o 
   0   2   1      737.57      693.59      7.90 o 
   1   2   1       30.48       36.13      1.43 o 
   2   2   1       36.78       38.00      1.63 o 
   3   2   1      582.07      597.79      8.68 o 
   4   2   1       10.36        9.16      2.36 o 
   5   2   1        0.00       -0.75      1.17 o 
   6   2   1        1.75        1.69      0.97 o 
   7   2   1        1.40        1.03      0.54 o 
  -6   3   1       37.51       38.53      1.62 o 
  -5   3   1        8.34       10.89      0.95 o 
  -4   3   1       14.07        8.03      0.75 o 
  -3   3   1        0.13       -1.77      1.77 o 
  -2   3   1        6.31        6.11      1.02 o 
  -1   3   1     1201.78     1193.76     11.22 o 
   0   3   1     1537.12     1499.95      8.34 o 
   1   3   1        9.71       10.60      0.69 o 
   2   3   1      228.65      257.86      4.92 o 
   3   3   1        0.55        0.83      1.08 o 
   4   3   1      294.69      280.34     23.28 o 
   5   3   1       43.55       44.78      1.36 o 
   6   3   1      224.56      247.66      2.88 o 
   7   3   1        9.96       10.32      0.73 o 
  -5   4   1       22.07       17.60      0.82 o 
  -4   4   1        1.72        1.11      0.72 o 
  -3   4   1      131.59      122.70      1.87 o 
  -2   4   1     1147.79     1128.51     10.59 o 
  -1   4   1     5725.21     5867.46     22.65 o 
   0   4   1      435.22      494.64      4.76 o 
   1   4   1      853.34      900.92     13.90 o 
   2   4   1       64.69       65.17      1.63 o 
   3   4   1      295.14      320.04      8.85 o 
   4   4   1      360.20      337.69      2.89 o 
   5   4   1      124.79      124.68      2.73 o 
   6   4   1       65.73       70.18      1.68 o 
   7   4   1       11.94        8.70      0.69 o 
  -5   5   1        0.59        0.10      0.57 o 
  -4   5   1      126.94      129.27      1.98 o 
  -3   5   1      163.13      176.21      2.33 o 
  -2   5   1      446.37      445.96     12.57 o 
  -1   5   1       58.61       51.84      1.47 o 
   0   5   1        2.25        3.25      1.07 o 
   1   5   1      946.16     1030.15     29.30 o 
   2   5   1       91.01      104.89      1.59 o 
   3   5   1      107.96       99.11      2.76 o 
   4   5   1        0.33        0.76      0.73 o 
   5   5   1      408.35      431.24      5.86 o 
   6   5   1      110.45      118.42      2.77 o 
   7   5   1       45.17       33.63      1.29 o 
  -5   6   1        6.55        7.28      0.93 o 
  -4   6   1        1.21        1.41      0.53 o 
  -3   6   1        0.10        0.51      0.51 o 
  -2   6   1      462.74      451.32      2.52 o 
  -1   6   1       24.14       33.50      1.49 o 
   0   6   1       44.33       42.94      2.12 o 
   1   6   1       40.20       43.60      2.08 o 
   2   6   1       75.17       76.63      2.04 o 
   3   6   1       54.93       46.81      2.93 o 
   4   6   1      535.63      532.37      3.63 o 
   5   6   1      152.78      157.49      4.21 o 
   6   6   1        0.42        1.28      1.06 o 
  -4   7   1       11.40        7.98      0.62 o 
  -3   7   1      160.97      161.45      1.68 o 
  -2   7   1       52.54       46.95      0.87 o 
  -1   7   1       79.86       80.60      1.09 o 
   0   7   1       34.96       30.82      0.67 o 
   1   7   1      130.38      143.49      2.80 o 
   2   7   1       32.40       28.09      0.94 o 
   3   7   1       23.67       23.22      0.77 o 
   4   7   1       23.05       22.47      1.06 o 
   5   7   1      445.40      464.81      8.60 o 
   6   7   1       86.03       88.45      2.70 o 
  -3   8   1        6.84        6.91      0.82 o 
  -2   8   1       62.64       61.82      1.05 o 
  -1   8   1      117.32      119.85      1.42 o 
   0   8   1       94.76       91.97      0.93 o 
   1   8   1       17.54       21.18      0.60 o 
   2   8   1       22.62       19.40      0.70 o 
   3   8   1      291.02      284.20      4.91 o 
   4   8   1        0.11        0.50      0.69 o 
   5   8   1        7.31        7.60      1.11 o 
   6   8   1       55.22       49.82      1.87 o 
  -3   9   1      143.35      128.61      2.35 o 
  -2   9   1       92.79      107.97      2.09 o 
  -1   9   1        3.27        3.72      0.66 o 
   0   9   1       42.36       44.92      0.90 o 
   1   9   1       23.06       24.83      0.70 o 
   2   9   1        0.11       -0.16      0.57 o 
   3   9   1      114.02      113.06      1.62 o 
   4   9   1        0.10        0.54      0.66 o 
   5   9   1      155.14      162.23      3.58 o 
  -2  10   1        0.03        0.41      0.86 o 
  -1  10   1       30.93       34.50      2.21 o 
   0  10   1        1.27        2.65      0.87 o 
   1  10   1      122.19      126.69      1.47 o 
   2  10   1      174.05      185.56      1.59 o 
   3  10   1      240.96      251.54      4.83 o 
   4  10   1        3.94        3.62      0.80 o 
   5  10   1        0.12        0.01      0.84 o 
  -1  11   1       69.47       73.16      1.62 o 
   0  11   1       35.44       41.38      1.83 o 
   1  11   1        8.53       10.52      1.00 o 
   2  11   1        1.00        1.05      0.66 o 
   3  11   1       18.64       23.39      2.54 o 
   4  11   1        9.74        8.10      1.47 o 
   2  12   1        0.17       -0.28      0.72 o 
  -4 -11   2        2.23        1.19      0.51 o 
  -3 -11   2       10.87       12.44      0.79 o 
  -2 -11   2       29.40       28.99      0.88 o 
  -1 -11   2       18.31       17.18      1.07 o 
   0 -11   2        2.23        3.34      0.86 o 
   1 -11   2        7.27        7.40      0.80 o 
  -5 -10   2        6.27        4.55      0.64 o 
  -4 -10   2       10.48       12.46      0.91 o 
  -3 -10   2       61.18       62.44      1.41 o 
  -2 -10   2       10.03        7.27      0.60 o 
  -1 -10   2      103.26       97.14      1.17 o 
   0 -10   2       42.08       47.20      1.36 o 
   1 -10   2       18.48       16.25      1.41 o 
   2 -10   2       24.49       27.51      3.00 o 
  -5  -9   2       27.82       31.63      3.42 o 
  -4  -9   2        0.11       -0.14      0.70 o 
  -3  -9   2      236.65      233.27      2.68 o 
  -2  -9   2        7.06        5.34      0.63 o 
  -1  -9   2        0.08        0.20      0.60 o 
   0  -9   2        5.48        5.91      0.63 o 
   1  -9   2       40.68       42.73      1.28 o 
   2  -9   2       23.67       25.97      1.10 o 
   3  -9   2        2.79        7.12      1.03 o 
  -6  -8   2       11.11       10.53      1.38 o 
  -5  -8   2       57.67       64.35      2.89 o 
  -4  -8   2        5.62        5.60      1.00 o 
  -3  -8   2        2.52        1.29      0.65 o 
  -2  -8   2      174.70      161.96      1.66 o 
  -1  -8   2      113.20       99.89      1.24 o 
   0  -8   2       65.28       67.51      1.05 o 
   1  -8   2      320.99      323.82      2.94 o 
   2  -8   2        0.59        1.65      0.59 o 
   3  -8   2        0.28        1.00      0.87 o 
   4  -8   2       36.42       31.75      1.07 o 
  -6  -7   2       18.27       12.06      1.09 o 
  -5  -7   2       15.84       14.93      2.13 o 
  -4  -7   2      200.24      194.43      2.13 o 
  -3  -7   2      182.09      172.55      1.73 o 
  -2  -7   2       36.03       33.28      0.92 o 
  -1  -7   2       11.93       11.62      1.51 o 
   0  -7   2      216.16      214.21      2.53 o 
   1  -7   2       93.23       91.72      1.17 o 
   2  -7   2      219.01      224.31      1.63 o 
   3  -7   2        1.30        1.23      0.56 o 
   4  -7   2        2.49        0.92      0.82 o 
  -6  -6   2       45.16       47.37      2.01 o 
  -5  -6   2       25.84       25.95      1.34 o 
  -4  -6   2      147.36      139.48      3.68 o 
  -3  -6   2        5.68        4.30      0.92 o 
  -2  -6   2       10.35        9.87      1.91 o 
  -1  -6   2      439.60      466.89      7.23 o 
   0  -6   2      631.12      689.02     17.96 o 
   1  -6   2      108.08       96.85      3.60 o 
   2  -6   2       28.02       25.36      0.78 o 
   3  -6   2        5.53        6.18      0.69 o 
   4  -6   2      110.68      118.42      1.97 o 
   5  -6   2       21.43       16.32      1.15 o 
  -6  -5   2       34.51       34.87      1.28 o 
  -5  -5   2        8.45        7.95      0.99 o 
  -4  -5   2        0.72        0.84      0.80 o 
  -3  -5   2      180.73      166.93      2.81 o 
  -2  -5   2      174.82      190.19      4.12 o 
  -1  -5   2       22.84       22.95      1.46 o 
   0  -5   2       60.69       60.96      2.18 o 
   1  -5   2      138.63      125.86      3.47 o 
   2  -5   2       25.93       25.50      2.84 o 
   3  -5   2        3.54        1.88      0.53 o 
   4  -5   2       74.46       75.26      1.57 o 
   5  -5   2       56.09       49.75      2.28 o 
  -7  -4   2        0.05       -0.22      0.61 o 
  -6  -4   2        3.47        3.82      1.02 o 
  -5  -4   2      559.83      570.53      5.62 o 
  -4  -4   2      534.94      517.11      4.62 o 
  -3  -4   2        3.78        3.13      0.86 o 
  -2  -4   2        1.09        1.05      0.95 o 
  -1  -4   2      377.57      431.91      5.14 o 
   0  -4   2       10.37       13.26      1.10 o 
   1  -4   2       56.52       55.24      2.14 o 
   2  -4   2       10.80       13.89      1.73 o 
   3  -4   2       10.04       10.31      0.66 o 
   4  -4   2      361.22      358.73      3.57 o 
   5  -4   2        2.14        1.23      1.60 o 
  -7  -3   2       10.05        7.97      0.89 o 
  -6  -3   2       95.68      100.64      2.17 o 
  -5  -3   2       74.41       71.83      1.58 o 
  -4  -3   2       23.15       21.05      3.07 o 
  -3  -3   2      229.10      257.62      4.31 o 
  -2  -3   2      448.57      435.30      4.33 o 
  -1  -3   2      284.42      290.67      5.57 o 
   0  -3   2      100.90       98.99      2.33 o 
   1  -3   2     1116.09     1143.80      8.03 o 
   2  -3   2       45.53       51.10      1.77 o 
   3  -3   2      201.23      202.29      3.03 o 
   4  -3   2        1.18        1.42      0.69 o 
   5  -3   2       11.75       15.11      1.19 o 
   6  -3   2       12.97       11.02      1.02 o 
  -7  -2   2        2.05        2.27      0.70 o 
  -6  -2   2       94.85       97.56      1.91 o 
  -5  -2   2      315.58      324.67      3.19 o 
  -4  -2   2        0.41        1.30      2.70 o 
  -3  -2   2       18.64       22.24      1.61 o 
  -2  -2   2       81.97       90.28      1.52 o 
  -1  -2   2       45.74       35.80      0.64 o 
   0  -2   2      100.45      116.80      1.79 o 
   1  -2   2      202.37      198.10      2.01 o 
   2  -2   2      271.09      270.74      4.23 o 
   3  -2   2      742.96      731.21      7.23 o 
   4  -2   2      523.20      516.38      5.20 o 
   5  -2   2        0.15       -0.81      0.83 o 
   6  -2   2        0.08        0.35      0.70 o 
  -6  -1   2       88.72       90.67      2.74 o 
  -5  -1   2      214.49      210.15      2.25 o 
  -4  -1   2       35.82       25.85      3.97 o 
  -3  -1   2      280.04      310.72      5.96 o 
  -2  -1   2        3.04        1.21      0.56 o 
  -1  -1   2        1.30        1.27      0.45 o 
   0  -1   2        5.48        4.85      0.33 o 
   1  -1   2       58.91       48.21      0.87 o 
   2  -1   2      694.63      647.45      4.25 o 
   3  -1   2     1642.08     1666.14     12.15 o 
   4  -1   2       18.52       16.99      1.37 o 
   5  -1   2      367.64      368.19      4.77 o 
   6  -1   2       45.93       54.03      1.45 o 
  -6   0   2      141.74      145.49      2.11 o 
  -5   0   2        0.19        0.33      0.76 o 
  -4   0   2      215.15      209.88      4.05 o 
  -3   0   2       74.34       74.87      3.11 o 
  -2   0   2      128.13      122.40      4.08 o 
  -1   0   2      335.22      314.24      1.85 o 
   0   0   2     2176.54     2041.60     26.70 o 
   1   0   2        8.60        9.33      0.76 o 
   2   0   2      186.63      172.94      2.98 o 
   3   0   2      239.48      242.75      4.97 o 
   4   0   2       12.36        8.17      1.16 o 
   5   0   2        9.02        9.17      1.11 o 
   6   0   2       37.18       41.21      1.39 o 
  -6   1   2      207.94      226.20      8.97 o 
  -5   1   2       49.17       49.68      1.32 o 
  -4   1   2        6.26        6.14      0.74 o 
  -3   1   2        7.31        2.45      0.96 o 
  -2   1   2     1539.50     1625.52     30.67 o 
  -1   1   2      275.80      285.51      6.24 o 
   0   1   2       89.13       80.75      0.69 o 
   1   1   2        8.67        9.15      0.62 o 
   2   1   2      113.24      107.04      5.41 o 
   3   1   2      174.42      184.19      4.71 o 
   4   1   2       43.73       43.23      2.12 o 
   5   1   2       59.90       60.60      1.48 o 
   6   1   2       57.20       61.70      2.10 o 
  -6   2   2        2.21        1.81      0.85 o 
  -5   2   2       20.56       20.45      1.25 o 
  -4   2   2      306.96      300.85      2.71 o 
  -3   2   2      180.93      192.47      4.30 o 
  -2   2   2      453.91      472.35      5.70 o 
  -1   2   2       51.50       47.05      0.77 o 
   0   2   2       54.99       61.44      0.79 o 
   1   2   2      462.27      503.32      8.63 o 
   2   2   2      418.58      399.10      7.35 o 
   3   2   2      165.89      161.44      3.50 o 
   4   2   2        0.46        3.27      1.87 o 
   5   2   2      324.70      325.32      4.26 o 
   6   2   2      319.39      344.53      4.48 o 
   7   2   2       11.54        9.60      1.13 o 
  -6   3   2      284.71      276.24      2.81 o 
  -5   3   2       66.87       71.94      1.37 o 
  -4   3   2        8.27        7.59      0.90 o 
  -3   3   2        4.87        8.14      2.02 o 
  -2   3   2      932.69     1036.57      8.40 o 
  -1   3   2     1107.14     1162.72      7.39 o 
   0   3   2      315.80      331.07      2.54 o 
   1   3   2        0.27        1.39      0.61 o 
   2   3   2        1.03        1.63      1.11 o 
   3   3   2       19.57       13.36      1.45 o 
   4   3   2      289.03      280.30     20.21 o 
   5   3   2      423.48      427.30      4.90 o 
   6   3   2      183.85      205.45      2.66 o 
   7   3   2        0.36        0.71      0.58 o 
  -5   4   2       21.36       18.00      0.82 o 
  -4   4   2       31.57       27.68      1.30 o 
  -3   4   2       56.25       51.78      1.99 o 
  -2   4   2       17.46       16.38      1.93 o 
  -1   4   2      112.54      114.22      2.23 o 
   0   4   2      667.59      650.06      7.50 o 
   1   4   2      279.01      278.02      4.67 o 
   2   4   2      157.65      160.93      2.66 o 
   3   4   2      137.98      131.35      2.24 o 
   4   4   2       14.27       13.42      1.11 o 
   5   4   2      507.63      534.40      5.48 o 
   6   4   2       21.69       22.06      1.71 o 
   7   4   2        8.52        8.34      1.60 o 
  -5   5   2        9.71        6.71      0.54 o 
  -4   5   2       24.24       23.88      0.86 o 
  -3   5   2      125.39      131.33      2.06 o 
  -2   5   2       48.13       47.77      2.70 o 
  -1   5   2        6.58       10.02      1.22 o 
   0   5   2       21.37       20.81      2.19 o 
   1   5   2        0.33        1.16      0.71 o 
   2   5   2        7.79        5.07      0.86 o 
   3   5   2      348.23      328.60     11.41 o 
   4   5   2      913.60      871.21      8.04 o 
   5   5   2      154.02      158.14      2.65 o 
   6   5   2      182.31      208.89      4.05 o 
   7   5   2        1.98        2.48      0.88 o 
  -5   6   2        3.67        1.94      0.65 o 
  -4   6   2        3.80        2.66      0.53 o 
  -3   6   2      273.65      251.96      2.09 o 
  -2   6   2      231.53      231.07      1.66 o 
  -1   6   2      244.01      237.72      4.57 o 
   0   6   2       88.95       95.42      2.60 o 
   1   6   2      645.35      676.45      8.83 o 
   2   6   2       13.33        9.41      1.42 o 
   3   6   2      138.63      128.88      5.67 o 
   4   6   2      178.06      177.83      3.35 o 
   5   6   2       32.88       33.28      1.93 o 
   6   6   2        0.71        0.67      1.02 o 
  -4   7   2       13.81       13.35      1.01 o 
  -3   7   2        2.28        1.56      0.53 o 
  -2   7   2       11.56       12.59      0.64 o 
  -1   7   2      503.75      498.71      2.89 o 
   0   7   2       12.71       12.70      0.49 o 
   1   7   2       29.05       26.57      1.88 o 
   2   7   2      158.48      161.35      2.56 o 
   3   7   2      605.85      575.36      8.48 o 
   4   7   2      995.39      988.63      5.56 o 
   5   7   2       89.81       88.34      2.24 o 
   6   7   2       16.23       17.23      1.65 o 
  -3   8   2      323.36      325.19      3.23 o 
  -2   8   2      318.07      317.35      2.34 o 
  -1   8   2       23.53       21.41      0.75 o 
   0   8   2      392.64      396.38      2.26 o 
   1   8   2       21.88       17.51      0.55 o 
   2   8   2      502.43      490.49      2.60 o 
   3   8   2      472.24      470.43      3.06 o 
   4   8   2        4.58        4.48      0.75 o 
   5   8   2      135.18      148.12      4.76 o 
   6   8   2        1.02        1.18      0.93 o 
  -3   9   2       39.03       38.21      1.37 o 
  -2   9   2       16.39       18.54      1.20 o 
  -1   9   2        2.93        3.60      0.73 o 
   0   9   2      294.40      310.83      3.14 o 
   1   9   2        3.94        3.82      0.50 o 
   2   9   2        0.03        0.21      0.57 o 
   3   9   2        4.57        4.81      0.65 o 
   4   9   2      522.78      565.10      3.41 o 
   5   9   2       10.19       10.49      1.51 o 
  -1  10   2        4.53        4.91      0.95 o 
   0  10   2      173.95      187.55      2.32 o 
   1  10   2       31.95       36.00      1.08 o 
   2  10   2      318.49      353.32      2.30 o 
   3  10   2      430.98      477.25      7.83 o 
   4  10   2       46.34       48.30      1.13 o 
   5  10   2       26.99       21.46      1.33 o 
  -1  11   2       32.65       25.79      1.01 o 
   0  11   2        1.46        0.70      0.99 o 
   1  11   2       73.72       82.16      1.73 o 
   2  11   2       32.26       32.82      1.06 o 
   3  11   2       54.89       54.98      1.73 o 
   4  11   2       97.57       85.64      9.36 o 
   2  12   2      131.96      131.08      1.94 o 
  -4 -11   3        0.00        0.46      0.51 o 
  -3 -11   3        1.34        1.53      0.56 o 
  -2 -11   3        1.02        1.07      0.51 o 
  -1 -11   3        4.43        6.08      0.85 o 
   0 -11   3        0.59        1.30      0.74 o 
   1 -11   3      116.08      109.10      2.00 o 
  -5 -10   3        0.43        0.87      0.87 o 
  -4 -10   3        0.04        0.61      0.58 o 
  -3 -10   3       42.14       40.05      1.14 o 
  -2 -10   3      165.02      155.15      2.13 o 
  -1 -10   3       31.27       35.65      0.98 o 
   0 -10   3      203.60      198.77      6.17 o 
   1 -10   3        4.08        2.79      0.69 o 
   2 -10   3        4.03        4.48      1.32 o 
  -5  -9   3       11.66       11.41      2.51 o 
  -4  -9   3       62.17       65.17      3.09 o 
  -3  -9   3       20.50       22.61      1.24 o 
  -2  -9   3       57.37       56.38      2.22 o 
  -1  -9   3       65.76       63.81      0.98 o 
   0  -9   3       10.35        9.51      0.71 o 
   1  -9   3       78.08       81.53      1.56 o 
   2  -9   3       17.12       21.99      1.04 o 
   3  -9   3       35.42       41.91      1.56 o 
  -6  -8   3       17.13       12.54      1.00 o 
  -5  -8   3       12.51       14.31      1.10 o 
  -4  -8   3       89.96       82.00      2.09 o 
  -3  -8   3      159.29      157.19      1.86 o 
  -2  -8   3       19.02       12.97      0.77 o 
  -1  -8   3        4.59        7.28      0.60 o 
   0  -8   3       78.72       78.07      1.10 o 
   1  -8   3      195.64      206.06      2.44 o 
   2  -8   3        0.83        0.37      0.70 o 
   3  -8   3        0.05        0.57      0.71 o 
   4  -8   3       15.12       13.52      0.83 o 
  -6  -7   3       11.17       10.44      0.94 o 
  -5  -7   3       62.99       62.30      4.97 o 
  -4  -7   3      107.30      108.73      3.01 o 
  -3  -7   3      336.79      316.26      6.58 o 
  -2  -7   3       20.39       19.97      0.77 o 
  -1  -7   3      245.17      254.48      2.67 o 
   0  -7   3       67.99       69.25      1.01 o 
   1  -7   3      465.60      452.51      8.62 o 
   2  -7   3      151.10      156.27      2.25 o 
   3  -7   3       19.32       16.75      0.78 o 
   4  -7   3       24.28       26.03      2.20 o 
  -6  -6   3        0.15        0.33      1.00 o 
  -5  -6   3       19.75       17.78      1.28 o 
  -4  -6   3        0.55       -0.93      0.93 o 
  -3  -6   3        3.78        2.13      0.60 o 
  -2  -6   3       11.62       11.55      1.15 o 
  -1  -6   3       24.37       24.65      1.49 o 
   0  -6   3      447.49      489.56      7.09 o 
   1  -6   3      263.18      243.41      8.13 o 
   2  -6   3      556.34      536.47      2.96 o 
   3  -6   3       28.35       28.86      1.04 o 
   4  -6   3       56.62       59.32      1.17 o 
   5  -6   3        0.03       -0.20      0.68 o 
  -6  -5   3        8.10       10.76      1.09 o 
  -5  -5   3        5.22        5.31      0.96 o 
  -4  -5   3       69.16       65.58      1.96 o 
  -3  -5   3      246.77      228.08      7.69 o 
  -2  -5   3      142.59      147.57      2.46 o 
  -1  -5   3     1263.49     1327.94     13.13 o 
   0  -5   3       19.34       20.48      1.66 o 
   1  -5   3        1.14        3.49      1.40 o 
   2  -5   3       46.28       43.80      2.53 o 
   3  -5   3       32.25       31.44      1.02 o 
   4  -5   3        8.17       11.10      0.98 o 
   5  -5   3       48.34       48.05      2.27 o 
  -6  -4   3        1.00        0.99      0.76 o 
  -5  -4   3      124.86      120.62      2.26 o 
  -4  -4   3       18.25       15.07      1.01 o 
  -3  -4   3       17.17       22.65      1.77 o 
  -2  -4   3      664.82      736.62      7.10 o 
  -1  -4   3        0.30        1.03      0.63 o 
   0  -4   3     1326.78     1403.64      9.46 o 
   1  -4   3       80.76       78.27      2.25 o 
   2  -4   3       46.18       35.69      1.70 o 
   3  -4   3      173.38      171.63      4.44 o 
   4  -4   3        3.21        2.76      0.76 o 
   5  -4   3        0.54       -0.67      1.60 o 
  -6  -3   3       19.38       19.04      0.99 o 
  -5  -3   3       29.27       29.72      1.62 o 
  -4  -3   3      159.50      159.45      2.51 o 
  -3  -3   3       20.69       17.03      1.32 o 
  -2  -3   3      585.59      645.49      6.66 o 
  -1  -3   3     1788.73     1899.22     33.23 o 
   0  -3   3      227.16      238.09      2.63 o 
   1  -3   3      186.45      164.17      1.86 o 
   2  -3   3      744.62      777.50      7.18 o 
   3  -3   3      113.24      126.20      4.22 o 
   4  -3   3       51.32       59.95      1.29 o 
   5  -3   3       74.53       74.49      1.80 o 
   6  -3   3        0.09        0.13      0.73 o 
  -6  -2   3       29.23       30.66      1.09 o 
  -5  -2   3      459.14      473.78      8.29 o 
  -4  -2   3        7.56        8.16      2.59 o 
  -3  -2   3      441.11      472.57     12.38 o 
  -2  -2   3     1975.92     2097.68     35.39 o 
  -1  -2   3      556.28      549.26      8.75 o 
   0  -2   3      772.64      761.15     13.35 o 
   1  -2   3     1063.09     1048.16     13.28 o 
   2  -2   3     1222.43     1271.59      8.72 o 
   3  -2   3       23.12       17.37      1.09 o 
   4  -2   3        0.43        1.38      0.72 o 
   5  -2   3       12.08       13.18      2.21 o 
   6  -2   3        0.34        0.85      0.68 o 
  -6  -1   3       29.04       32.50      1.44 o 
  -5  -1   3       49.53       55.19      1.41 o 
  -4  -1   3      234.81      235.91      6.96 o 
  -3  -1   3       14.64       20.54      3.08 o 
  -2  -1   3      240.67      227.75      3.35 o 
  -1  -1   3      452.79      477.97      3.29 o 
   0  -1   3      491.24      485.62      4.09 o 
   1  -1   3      307.04      299.11      2.81 o 
   2  -1   3        0.47        0.15      0.65 o 
   3  -1   3      237.69      263.84      3.33 o 
   4  -1   3        0.42        1.20      0.74 o 
   5  -1   3       56.84       65.31      2.23 o 
   6  -1   3        5.45        7.34      0.89 o 
  -6   0   3      209.02      231.82      6.37 o 
  -5   0   3      198.12      206.76      4.08 o 
  -4   0   3      153.61      151.38      2.19 o 
  -3   0   3       15.46       14.41      1.71 o 
  -2   0   3      432.35      420.03      8.78 o 
  -1   0   3       24.62       20.76      1.45 o 
   0   0   3       11.62       11.20      0.34 o 
   1   0   3     2641.81     2409.35     15.41 o 
   2   0   3     1552.84     1476.41      9.17 o 
   3   0   3       17.41       17.56      1.28 o 
   4   0   3        0.20        1.47      1.09 o 
   5   0   3        3.62        3.84      1.11 o 
   6   0   3       28.84       27.97      1.23 o 
  -6   1   3        2.84        4.84      0.74 o 
  -5   1   3        6.38        7.75      0.86 o 
  -4   1   3       85.73       80.74      1.46 o 
  -3   1   3      225.99      228.23      4.92 o 
  -2   1   3      133.11       94.85      4.88 o 
  -1   1   3       51.93       52.13      1.43 o 
   0   1   3      685.06      638.18      8.28 o 
   1   1   3     6423.48     6096.82     68.92 o 
   2   1   3        6.36        6.65      1.28 o 
   3   1   3        5.09        5.08      1.30 o 
   4   1   3       38.22       36.02      3.53 o 
   5   1   3      162.49      168.21      2.76 o 
   6   1   3      273.41      297.60      6.91 o 
   7   1   3       50.08       38.85      1.46 o 
  -6   2   3       44.18       42.38      4.71 o 
  -5   2   3        3.43        3.84      0.79 o 
  -4   2   3      422.22      401.12      8.14 o 
  -3   2   3      102.48      102.84      3.61 o 
  -2   2   3       35.10       32.89      1.57 o 
  -1   2   3     2210.24     2192.79     10.29 o 
   0   2   3     3379.18     3355.10     32.71 o 
   1   2   3      694.52      675.43      5.78 o 
   2   2   3      666.69      666.11      5.08 o 
   3   2   3      188.47      210.60      4.72 o 
   4   2   3      175.27      179.19      6.02 o 
   5   2   3      284.72      282.09      3.12 o 
   6   2   3       26.18       30.40      1.37 o 
   7   2   3       19.37       19.45      1.30 o 
  -6   3   3       20.59       18.57      0.80 o 
  -5   3   3        4.04        3.67      0.73 o 
  -4   3   3       28.24       27.93      1.17 o 
  -3   3   3       97.77       88.72      3.52 o 
  -2   3   3      711.08      762.91      7.89 o 
  -1   3   3       80.72       94.60      1.85 o 
   0   3   3     1281.89     1278.60      7.59 o 
   1   3   3       16.23       14.30      0.88 o 
   2   3   3     1241.49     1252.79     12.10 o 
   3   3   3      692.70      679.14     17.35 o 
   4   3   3      606.54      610.65     10.88 o 
   5   3   3      125.11      125.14      4.74 o 
   6   3   3       81.20       89.44      1.71 o 
   7   3   3        4.81        4.91      1.16 o 
  -5   4   3       94.68      100.26      1.43 o 
  -4   4   3       90.40       78.09      1.59 o 
  -3   4   3       32.05       28.23      1.33 o 
  -2   4   3      307.76      328.87      7.04 o 
  -1   4   3     1651.63     1741.29     13.83 o 
   0   4   3        0.20        0.50      0.75 o 
   1   4   3      572.57      576.21      7.40 o 
   2   4   3       79.84       87.82      2.33 o 
   3   4   3        7.35        5.45      0.90 o 
   4   4   3       15.17       18.35      1.05 o 
   5   4   3       67.77       73.55      1.94 o 
   6   4   3        0.03       -0.01      0.82 o 
   7   4   3       92.42       98.38      2.29 o 
  -5   5   3        1.84        2.80      0.49 o 
  -4   5   3       75.50       75.33      1.23 o 
  -3   5   3       70.85       63.05      1.46 o 
  -2   5   3      120.18      122.80      1.64 o 
  -1   5   3       14.23       20.92      1.70 o 
   0   5   3      111.02      118.18      1.83 o 
   1   5   3      317.52      316.26      3.92 o 
   2   5   3        1.07        1.28      0.71 o 
   3   5   3       32.23       34.89      1.91 o 
   4   5   3       43.59       43.08      2.13 o 
   5   5   3      240.25      239.83      3.47 o 
   6   5   3       42.93       50.49      1.49 o 
   7   5   3        1.26        1.16      0.96 o 
  -4   6   3        0.16       -0.34      0.56 o 
  -3   6   3       92.45       92.20      1.19 o 
  -2   6   3      206.63      207.83      1.50 o 
  -1   6   3      825.03      845.58     16.14 o 
   0   6   3       29.09       23.52      1.03 o 
   1   6   3       26.13       29.30      1.82 o 
   2   6   3       90.88       95.07      3.01 o 
   3   6   3      199.36      185.26      4.23 o 
   4   6   3      244.57      240.63      3.07 o 
   5   6   3        9.40       10.19      1.15 o 
   6   6   3       30.15       34.74      1.26 o 
  -4   7   3        0.01       -0.18      0.57 o 
  -3   7   3      179.80      173.90      5.04 o 
  -2   7   3      185.37      185.72      2.00 o 
  -1   7   3      274.69      279.15      1.54 o 
   0   7   3      375.55      370.84      3.04 o 
   1   7   3        1.08        1.25      0.49 o 
   2   7   3      233.31      224.12      2.96 o 
   3   7   3      200.65      195.59      3.92 o 
   4   7   3       21.57       19.25      1.00 o 
   5   7   3      375.91      397.16      4.56 o 
   6   7   3        0.04        0.41      1.18 o 
  -3   8   3        2.39        4.97      0.79 o 
  -2   8   3       13.07       15.55      0.70 o 
  -1   8   3      199.63      207.03      1.55 o 
   0   8   3       28.85       27.58      0.71 o 
   1   8   3       23.99       23.88      0.60 o 
   2   8   3       18.17       15.46      0.74 o 
   3   8   3      499.48      494.51      6.04 o 
   4   8   3       45.26       45.87      1.17 o 
   5   8   3      265.11      279.24      4.35 o 
   6   8   3       53.29       46.61      1.70 o 
  -3   9   3       47.61       45.59      1.37 o 
  -2   9   3       67.69       65.84      2.90 o 
  -1   9   3       48.33       52.02      1.50 o 
   0   9   3      112.30      114.63      1.66 o 
   1   9   3      222.15      232.30      1.72 o 
   2   9   3      126.67      132.16      1.31 o 
   3   9   3       73.39       80.70      2.14 o 
   4   9   3      141.53      149.38      2.61 o 
   5   9   3       95.55      101.55      3.36 o 
  -2  10   3        4.35        2.51      0.79 o 
  -1  10   3       72.14       83.17      3.10 o 
   0  10   3        1.51        1.27      0.60 o 
   1  10   3        2.82        2.21      0.71 o 
   2  10   3       40.79       42.18      1.23 o 
   3  10   3      321.59      338.71      2.71 o 
   4  10   3       47.41       53.36      1.62 o 
   5  10   3       22.12       15.49      1.16 o 
   0  11   3       14.64       14.42      1.27 o 
   1  11   3      112.99      121.62      5.51 o 
   2  11   3      101.77      110.73      1.38 o 
   3  11   3       71.58       72.68      1.27 o 
   4  11   3        4.72        3.12      0.57 o 
   2  12   3       80.73       86.97      1.58 o 
  -3 -11   4        0.43       -0.17      0.60 o 
  -2 -11   4       19.44       16.77      0.85 o 
  -1 -11   4       60.89       66.51      1.74 o 
   0 -11   4       10.07       10.08      1.48 o 
   1 -11   4        0.02        0.94      0.65 o 
  -4 -10   4       11.09       11.73      0.70 o 
  -3 -10   4       31.57       29.98      1.02 o 
  -2 -10   4        7.14        7.40      0.76 o 
  -1 -10   4       23.81       23.85      0.79 o 
   0 -10   4      116.98      122.11      3.43 o 
   1 -10   4        9.35       12.24      1.05 o 
   2 -10   4        8.46        8.38      1.74 o 
  -5  -9   4       47.06       50.38      3.07 o 
  -4  -9   4        5.15        5.91      0.84 o 
  -3  -9   4       73.75       75.14      1.92 o 
  -2  -9   4       41.99       46.95      1.12 o 
  -1  -9   4       73.36       66.29      0.99 o 
   0  -9   4       10.08        9.31      0.74 o 
   1  -9   4       14.39       15.01      0.99 o 
   2  -9   4        1.70        1.98      0.80 o 
   3  -9   4       12.17       12.86      0.71 o 
  -6  -8   4        4.85        3.59      0.71 o 
  -5  -8   4       12.15       11.96      1.72 o 
  -4  -8   4       11.00       12.00      1.01 o 
  -3  -8   4      449.75      418.98      3.34 o 
  -2  -8   4       32.58       31.86      1.30 o 
  -1  -8   4        3.07        0.60      0.56 o 
   0  -8   4        2.63        0.87      0.51 o 
   1  -8   4      160.47      161.89      3.71 o 
   2  -8   4        1.33        1.75      0.75 o 
   3  -8   4        0.03        0.23      0.67 o 
   4  -8   4        0.57        0.06      0.53 o 
  -6  -7   4       37.82       35.02      1.78 o 
  -5  -7   4       98.16      104.13      2.29 o 
  -4  -7   4       24.06       25.05      1.53 o 
  -3  -7   4      294.18      278.67      2.43 o 
  -2  -7   4       64.98       56.53      1.45 o 
  -1  -7   4       49.22       43.66      1.51 o 
   0  -7   4      169.01      166.79      3.48 o 
   1  -7   4       23.47       20.81      1.05 o 
   2  -7   4      119.01      125.05      1.60 o 
   3  -7   4       35.77       32.70      1.11 o 
   4  -7   4       38.03       39.34      1.69 o 
  -6  -6   4       19.49       21.56      1.64 o 
  -5  -6   4       75.12       75.06      2.52 o 
  -4  -6   4       68.35       72.71      1.84 o 
  -3  -6   4      430.81      388.96      3.16 o 
  -2  -6   4       87.00      109.08      4.00 o 
  -1  -6   4      856.96      869.98      7.11 o 
   0  -6   4      365.30      404.01      8.72 o 
   1  -6   4       71.90       60.38      3.99 o 
   2  -6   4      231.62      219.28      2.14 o 
   3  -6   4       53.73       55.17      1.26 o 
   4  -6   4        4.30        5.35      1.15 o 
   5  -6   4        0.43        1.55      0.73 o 
  -6  -5   4       15.32       18.10      1.36 o 
  -5  -5   4       22.47       18.54      1.11 o 
  -4  -5   4       58.33       61.81      2.06 o 
  -3  -5   4       78.21       80.83      9.82 o 
  -2  -5   4      461.20      492.05      6.58 o 
  -1  -5   4       44.11       50.01      4.21 o 
   0  -5   4      154.71      182.89      7.03 o 
   1  -5   4       46.75       33.14      2.79 o 
   2  -5   4      158.28      152.91      5.88 o 
   3  -5   4       74.22       73.25      1.57 o 
   4  -5   4       24.38       24.36      1.05 o 
   5  -5   4        0.85        0.41      1.08 o 
  -6  -4   4        2.32        1.84      0.85 o 
  -5  -4   4        2.17        1.10      0.91 o 
  -4  -4   4       88.96       87.52      1.52 o 
  -3  -4   4        0.14        1.87      1.15 o 
  -2  -4   4     1271.23     1430.24      9.99 o 
  -1  -4   4      462.85      456.95      4.20 o 
   0  -4   4      675.50      725.04      9.95 o 
   1  -4   4        2.04        0.83      0.95 o 
   2  -4   4       61.44       52.07      1.54 o 
   3  -4   4       32.03       27.06      0.85 o 
   4  -4   4        1.71        3.07      0.74 o 
   5  -4   4      105.83      111.27      2.30 o 
  -6  -3   4       24.20       25.61      1.92 o 
  -5  -3   4        0.46        1.36      0.73 o 
  -4  -3   4        6.39        6.49      0.67 o 
  -3  -3   4      690.40      768.41     10.67 o 
  -2  -3   4       51.93       56.79      1.93 o 
  -1  -3   4       19.53       21.84      1.45 o 
   0  -3   4     1055.28     1053.72      9.37 o 
   1  -3   4       83.08       78.39      1.39 o 
   2  -3   4       12.25       18.25      0.97 o 
   3  -3   4       60.41       64.88      1.99 o 
   4  -3   4       10.80        9.42      0.92 o 
   5  -3   4       23.67       22.74      1.34 o 
   6  -3   4        0.18        0.56      0.75 o 
  -6  -2   4       75.85       81.68      2.17 o 
  -5  -2   4       11.22       10.54      0.80 o 
  -4  -2   4      162.36      146.29      2.29 o 
  -3  -2   4       13.03       12.75      2.89 o 
  -2  -2   4     2923.05     2994.80     29.79 o 
  -1  -2   4      248.49      252.77      4.21 o 
   0  -2   4      766.24      721.19      5.60 o 
   1  -2   4       59.77       57.70      1.10 o 
   2  -2   4       83.90       76.19      1.43 o 
   3  -2   4        8.53        4.10      0.94 o 
   4  -2   4       11.37        7.70      0.86 o 
   5  -2   4       41.07       41.83      1.50 o 
   6  -2   4        3.62        2.61      1.00 o 
  -6  -1   4        6.24        6.50      0.73 o 
  -5  -1   4      101.27      106.68      1.84 o 
  -4  -1   4      300.71      296.73      4.99 o 
  -3  -1   4      826.92      905.04     15.70 o 
  -2  -1   4      366.67      349.92     13.48 o 
  -1  -1   4      606.00      543.48      4.87 o 
   0  -1   4        0.04        0.34      0.59 o 
   1  -1   4       76.31       82.08      1.57 o 
   2  -1   4       23.50       20.30      1.00 o 
   3  -1   4      387.57      416.94      6.05 o 
   4  -1   4        3.15        3.35      0.81 o 
   5  -1   4        2.50        2.16      1.33 o 
   6  -1   4       23.66       23.30      1.08 o 
  -6   0   4       25.63       23.66      1.64 o 
  -5   0   4        1.39        2.61      0.95 o 
  -4   0   4        1.40        1.28      0.84 o 
  -3   0   4      460.41      470.73      7.65 o 
  -2   0   4      160.59      165.03      2.98 o 
  -1   0   4      537.06      494.79     20.27 o 
   0   0   4     1403.40     1355.40     14.56 o 
   1   0   4     8800.81     7764.42    230.14 o 
   2   0   4       61.57       67.27      2.29 o 
   3   0   4      119.98      140.92      3.71 o 
   4   0   4       67.34       67.13      2.24 o 
   5   0   4        7.38        8.07      0.93 o 
   6   0   4       32.88       38.29      1.31 o 
  -6   1   4       31.20       30.77      1.17 o 
  -5   1   4       18.64       22.12      1.28 o 
  -4   1   4      388.60      393.48      4.89 o 
  -3   1   4      579.05      611.58      7.77 o 
  -2   1   4     1082.51     1025.04      8.57 o 
  -1   1   4      527.10      498.13      2.88 o 
   0   1   4      410.96      396.18      3.64 o 
   1   1   4     5381.25     5112.91     25.03 o 
   2   1   4       39.77       35.64      1.85 o 
   3   1   4       56.30       55.42      2.47 o 
   4   1   4       30.25       38.24      3.16 o 
   5   1   4       18.42       17.90      1.01 o 
   6   1   4        9.83       10.50      0.86 o 
   7   1   4        0.00       -0.78      0.78 o 
  -6   2   4       33.07       37.40      1.76 o 
  -5   2   4        0.61        1.30      0.74 o 
  -4   2   4      454.07      448.66      5.63 o 
  -3   2   4      487.28      483.59      7.39 o 
  -2   2   4      440.64      461.06      5.47 o 
  -1   2   4      601.20      586.07      5.27 o 
   0   2   4     2181.84     2212.83     19.67 o 
   1   2   4     6897.34     6555.66     15.34 o 
   2   2   4       64.21       57.94      2.11 o 
   3   2   4      138.32      154.30      4.64 o 
   4   2   4       39.22       38.11      2.79 o 
   5   2   4      139.94      141.45      2.32 o 
   6   2   4      133.01      153.53      3.23 o 
   7   2   4       10.57       10.68      1.12 o 
  -6   3   4        6.37        4.05      0.73 o 
  -5   3   4       97.81       94.59      1.62 o 
  -4   3   4      116.46      103.61      3.99 o 
  -3   3   4       64.02       68.49      1.49 o 
  -2   3   4      143.69      168.66      3.81 o 
  -1   3   4      381.76      395.51      4.57 o 
   0   3   4      163.16      167.38      3.54 o 
   1   3   4      163.22      174.49      2.89 o 
   2   3   4      303.06      316.36      4.67 o 
   3   3   4       24.55       26.51      1.91 o 
   4   3   4      170.41      188.35      7.11 o 
   5   3   4        0.31        0.38      0.81 o 
   6   3   4        0.48        0.10      0.82 o 
   7   3   4       21.23       21.68      1.42 o 
  -5   4   4        0.00        0.35      0.47 o 
  -4   4   4      140.17      139.55      3.82 o 
  -3   4   4        6.83        6.42      0.63 o 
  -2   4   4       92.00       93.06      3.34 o 
  -1   4   4      309.27      314.26      6.69 o 
   0   4   4        1.82        1.17      0.57 o 
   1   4   4       53.86       64.67      1.61 o 
   2   4   4      382.12      408.22     11.65 o 
   3   4   4        6.49        3.97      1.06 o 
   4   4   4        2.78        2.28      0.99 o 
   5   4   4       46.76       45.95      1.64 o 
   6   4   4       92.48      105.32      3.23 o 
   7   4   4       20.17       24.17      1.40 o 
  -5   5   4        1.03        0.41      0.42 o 
  -4   5   4       39.24       34.00      0.99 o 
  -3   5   4      100.52       93.98      1.51 o 
  -2   5   4      327.36      314.12      4.30 o 
  -1   5   4      333.81      329.44      6.17 o 
   0   5   4       13.72       16.89      0.73 o 
   1   5   4      235.66      253.20      3.47 o 
   2   5   4      180.82      192.33      3.51 o 
   3   5   4        0.21       -1.10      1.10 o 
   4   5   4      159.70      172.23      2.63 o 
   5   5   4       30.70       32.93      1.49 o 
   6   5   4       46.22       46.85      1.43 o 
   7   5   4       68.44       63.07      1.77 o 
  -4   6   4        8.69        9.06      0.68 o 
  -3   6   4      129.27      128.49      1.79 o 
  -2   6   4      403.10      387.26      2.50 o 
  -1   6   4      187.61      176.14      2.89 o 
   0   6   4       12.32       11.99      1.05 o 
   1   6   4       38.31       37.18      1.45 o 
   2   6   4      470.27      523.11     10.94 o 
   3   6   4        1.25        0.73      1.45 o 
   4   6   4      305.99      315.98      3.80 o 
   5   6   4       46.66       52.05      1.67 o 
   6   6   4       48.00       53.27      1.41 o 
  -4   7   4       15.37       13.80      0.93 o 
  -3   7   4       35.33       25.50      1.16 o 
  -2   7   4      273.27      259.79      2.01 o 
  -1   7   4       25.89       31.07      0.63 o 
   0   7   4      222.32      225.38      1.27 o 
   1   7   4      242.01      262.63      2.62 o 
   2   7   4      225.73      234.84      3.14 o 
   3   7   4      368.63      367.56      2.53 o 
   4   7   4       61.67       54.92      2.77 o 
   5   7   4       22.41       23.99      1.55 o 
   6   7   4        0.31        0.31      0.80 o 
  -3   8   4      183.75      172.98      5.37 o 
  -2   8   4      249.52      244.57      1.93 o 
  -1   8   4      202.80      205.91      2.30 o 
   0   8   4      217.13      213.86      2.20 o 
   1   8   4        5.90        5.00      0.48 o 
   2   8   4      106.71      100.51      1.33 o 
   3   8   4       22.35       22.11      0.76 o 
   4   8   4       39.85       38.00      1.05 o 
   5   8   4        1.50        1.17      0.80 o 
   6   8   4       16.15       15.47      1.14 o 
  -3   9   4        1.47        0.44      0.51 o 
  -2   9   4       61.18       67.60      1.71 o 
  -1   9   4        0.07       -0.04      0.74 o 
   0   9   4       29.13       30.59      0.84 o 
   1   9   4       12.27       11.40      0.59 o 
   2   9   4       33.49       35.47      1.01 o 
   3   9   4       22.72       21.52      0.87 o 
   4   9   4        1.66        2.69      0.66 o 
   5   9   4      200.18      198.94      5.31 o 
  -2  10   4      150.22      128.24      2.18 o 
  -1  10   4        6.26        5.64      0.84 o 
   0  10   4       84.73       95.67      1.27 o 
   1  10   4        5.54        5.45      0.60 o 
   2  10   4       92.44       97.78      1.65 o 
   3  10   4        8.67        9.51      0.84 o 
   4  10   4       34.88       40.56      2.48 o 
   5  10   4        0.04       -0.41      0.74 o 
   0  11   4        0.08        0.60      0.92 o 
   1  11   4        2.51        2.48      0.85 o 
   2  11   4       15.89       17.48      0.69 o 
   3  11   4       21.50       20.59      0.74 o 
   4  11   4       31.99       28.85      0.85 o 
  -3 -11   5        4.17        2.01      0.61 o 
  -2 -11   5        4.79        3.25      0.67 o 
  -1 -11   5       21.09       18.11      1.25 o 
   0 -11   5        0.33        1.23      0.67 o 
  -4 -10   5       32.61       34.77      1.20 o 
  -3 -10   5       36.59       34.68      1.24 o 
  -2 -10   5      229.13      237.81      5.91 o 
  -1 -10   5        0.06        0.49      0.61 o 
   0 -10   5        0.12        0.61      1.03 o 
   1 -10   5       11.24       13.42      1.82 o 
   2 -10   5        4.38        6.43      0.85 o 
  -5  -9   5       12.60       12.83      0.93 o 
  -4  -9   5       96.42       89.16      2.49 o 
  -3  -9   5       16.56       18.10      1.14 o 
  -2  -9   5       51.57       46.14      1.36 o 
  -1  -9   5        2.01        1.76      0.54 o 
   0  -9   5      139.03      131.85      1.64 o 
   1  -9   5       63.73       64.24      1.56 o 
   2  -9   5       72.99       80.17      1.97 o 
  -5  -8   5      105.21      119.84      4.81 o 
  -4  -8   5       22.45       21.81      1.55 o 
  -3  -8   5       37.96       32.57      1.19 o 
  -2  -8   5       62.45       68.40      2.22 o 
  -1  -8   5      104.88       93.59      1.81 o 
   0  -8   5      113.44      112.04      1.54 o 
   1  -8   5       51.00       48.81      2.02 o 
   2  -8   5       35.42       35.42      1.17 o 
   3  -8   5        0.74        0.79      0.75 o 
  -6  -7   5       92.90      105.87      1.65 o 
  -5  -7   5        1.26        2.21      0.97 o 
  -4  -7   5      192.10      189.75      2.44 o 
  -3  -7   5      647.32      628.02      3.95 o 
  -2  -7   5       29.80       24.09      2.35 o 
  -1  -7   5        1.14        1.98      0.75 o 
   0  -7   5      116.65       98.23      1.95 o 
   1  -7   5       15.76       15.76      1.14 o 
   2  -7   5       11.69       14.04      0.78 o 
   3  -7   5       30.54       25.93      1.08 o 
   4  -7   5       19.99       18.37      1.30 o 
  -6  -6   5       47.76       52.26      1.52 o 
  -5  -6   5        4.43        3.00      1.05 o 
  -4  -6   5       94.13      104.85      2.45 o 
  -3  -6   5       35.47       37.26      1.19 o 
  -2  -6   5      259.11      247.03      4.04 o 
  -1  -6   5       66.54       70.17      5.32 o 
   0  -6   5       18.12       17.55      2.41 o 
   1  -6   5      110.27      103.89      2.38 o 
   2  -6   5      319.68      311.92      2.82 o 
   3  -6   5      254.87      253.83      2.36 o 
   4  -6   5        0.02        0.03      1.07 o 
   5  -6   5        7.08        6.91      0.96 o 
  -6  -5   5        3.10        5.10      1.10 o 
  -5  -5   5        6.40        6.46      0.94 o 
  -4  -5   5       29.33       27.19      1.15 o 
  -3  -5   5      228.94      216.73      4.15 o 
  -2  -5   5       51.51       41.81      2.13 o 
  -1  -5   5       50.63       72.48      4.87 o 
   0  -5   5      142.53      152.52      4.99 o 
   1  -5   5      278.02      274.37      7.79 o 
   2  -5   5      183.54      178.87      3.22 o 
   3  -5   5       93.49       90.70      1.48 o 
   4  -5   5       13.70       10.01      0.79 o 
   5  -5   5        5.83        4.54      0.80 o 
  -6  -4   5       18.05       17.65      1.34 o 
  -5  -4   5       59.70       50.84      1.90 o 
  -4  -4   5       19.26       13.14      0.74 o 
  -3  -4   5      255.22      258.34      6.63 o 
  -2  -4   5      157.72      179.11      3.65 o 
  -1  -4   5        0.68        2.22      1.41 o 
   0  -4   5     1371.81     1473.80     13.18 o 
   1  -4   5        5.50        6.61      1.42 o 
   2  -4   5        4.82        2.21      1.00 o 
   3  -4   5       64.26       69.96      1.70 o 
   4  -4   5       42.10       39.60      1.36 o 
   5  -4   5        2.92        3.20      0.99 o 
  -6  -3   5        5.08        5.97      1.22 o 
  -5  -3   5        0.15        0.11      0.71 o 
  -4  -3   5       23.22       23.30      0.87 o 
  -3  -3   5       91.28       89.00      1.95 o 
  -2  -3   5      132.77      148.45      2.47 o 
  -1  -3   5      113.22      115.43      5.78 o 
   0  -3   5      863.14      859.80     17.81 o 
   1  -3   5       40.89       36.70      1.08 o 
   2  -3   5       64.11       63.79      1.87 o 
   3  -3   5       97.49      100.71      3.86 o 
   4  -3   5       34.49       35.28      1.23 o 
   5  -3   5        0.21        0.59      0.88 o 
   6  -3   5        0.09        0.38      0.64 o 
  -6  -2   5        1.96        1.60      0.77 o 
  -5  -2   5        4.18        3.14      0.73 o 
  -4  -2   5        3.77        5.16      0.96 o 
  -3  -2   5      156.56      153.12      6.02 o 
  -2  -2   5     1662.27     1783.20     29.43 o 
  -1  -2   5      607.09      623.47      9.29 o 
   0  -2   5       16.77       21.37      1.11 o 
   1  -2   5      202.86      197.58      3.86 o 
   2  -2   5      430.51      437.34      6.31 o 
   3  -2   5      380.57      442.87     12.62 o 
   4  -2   5       60.42       63.77      2.31 o 
   5  -2   5       11.76       10.49      1.09 o 
   6  -2   5        0.00        0.87      0.91 o 
  -6  -1   5        0.84        1.19      0.76 o 
  -5  -1   5       24.12       23.88      1.15 o 
  -4  -1   5      372.14      374.94      4.24 o 
  -3  -1   5       90.09       86.57      3.66 o 
  -2  -1   5     2198.29     2355.22     19.83 o 
  -1  -1   5      102.35      117.96      2.15 o 
   0  -1   5       29.52       37.14      0.97 o 
   1  -1   5      154.08      167.80      4.48 o 
   2  -1   5       91.64       96.69      3.25 o 
   3  -1   5       53.37       57.68      3.14 o 
   4  -1   5      321.92      327.64      2.73 o 
   5  -1   5       55.06       62.45      1.77 o 
   6  -1   5       51.13       52.84      2.89 o 
  -6   0   5        1.47        2.58      0.72 o 
  -5   0   5        3.39        3.92      0.99 o 
  -4   0   5      586.95      580.23      5.33 o 
  -3   0   5      149.31      142.85      4.51 o 
  -2   0   5      892.69      952.16     13.68 o 
  -1   0   5      261.49      268.06     20.16 o 
   0   0   5      103.63      100.15      3.13 o 
   1   0   5     5507.87     4735.44    374.08 o 
   2   0   5       16.61       11.01      3.31 o 
   3   0   5     1678.52     1881.40     75.87 o 
   4   0   5      223.11      243.76      5.64 o 
   5   0   5       30.65       30.89      1.16 o 
   6   0   5       88.07      100.47      2.41 o 
  -6   1   5       25.55       22.19      3.66 o 
  -5   1   5       17.55       18.42      1.18 o 
  -4   1   5      566.38      584.44      9.22 o 
  -3   1   5      177.97      188.75      4.51 o 
  -2   1   5       97.09       92.73      2.14 o 
  -1   1   5      325.33      312.54      3.35 o 
   0   1   5     4586.59     4392.34     45.26 o 
   1   1   5    14115.16    13127.51     48.09 o 
   2   1   5      520.85      529.54     15.75 o 
   3   1   5       53.45       59.89      2.33 o 
   4   1   5      188.16      197.07     14.49 o 
   5   1   5        1.00        1.79      0.80 o 
   6   1   5      220.63      234.82      4.07 o 
   7   1   5        0.47        0.53      0.42 o 
  -6   2   5        8.05        7.33      1.16 o 
  -5   2   5        0.36        0.69      0.63 o 
  -4   2   5      346.29      330.48      6.02 o 
  -3   2   5      388.68      381.29     10.93 o 
  -2   2   5      626.45      651.80     22.40 o 
  -1   2   5       61.67       64.60      1.27 o 
   0   2   5      223.14      223.95      5.59 o 
   1   2   5     2631.72     2588.76     15.29 o 
   2   2   5     1344.73     1417.41      9.40 o 
   3   2   5      421.20      504.57      8.47 o 
   4   2   5      218.43      190.82      6.28 o 
   5   2   5       31.91       30.09      1.30 o 
   6   2   5        0.32        1.33      0.64 o 
   7   2   5       25.88       25.15      0.97 o 
  -5   3   5      107.93      109.57      1.59 o 
  -4   3   5      478.59      496.62      5.91 o 
  -3   3   5      235.86      220.00      4.04 o 
  -2   3   5       69.80       80.22      3.53 o 
  -1   3   5      581.81      601.87     10.90 o 
   0   3   5       57.19       59.32      1.36 o 
   1   3   5     4291.09     4254.07     29.58 o 
   2   3   5        1.22        2.68      1.12 o 
   3   3   5      102.70      102.83      2.74 o 
   4   3   5       25.51       24.32      2.78 o 
   5   3   5       23.95       23.61      1.14 o 
   6   3   5       67.99       74.66      1.53 o 
   7   3   5        0.01       -0.14      0.57 o 
  -5   4   5       74.62       75.62      1.16 o 
  -4   4   5       85.00       79.65      1.88 o 
  -3   4   5        5.47        7.64      0.66 o 
  -2   4   5       10.77       15.67      2.41 o 
  -1   4   5      628.92      679.06     15.15 o 
   0   4   5      482.02      481.72     11.15 o 
   1   4   5      247.94      258.03      3.05 o 
   2   4   5      467.50      494.55      7.36 o 
   3   4   5      291.96      349.89      5.79 o 
   4   4   5      378.27      362.12      6.27 o 
   5   4   5        0.24        0.11      0.95 o 
   6   4   5       62.05       75.77      2.22 o 
   7   4   5        1.18        1.19      0.88 o 
  -5   5   5       89.26       75.40      1.04 o 
  -4   5   5       32.25       33.12      1.03 o 
  -3   5   5       33.16       32.22      0.86 o 
  -2   5   5       11.20       11.24      0.52 o 
  -1   5   5       30.21       27.04      1.72 o 
   0   5   5      499.25      528.10      8.85 o 
   1   5   5       58.85       64.84      1.80 o 
   2   5   5     1260.51     1365.91     14.09 o 
   3   5   5        5.02        7.05      1.07 o 
   4   5   5        4.50        4.45      0.88 o 
   5   5   5       18.76       19.40      1.28 o 
   6   5   5        0.67        0.25      0.79 o 
   7   5   5        2.71        3.39      0.81 o 
  -4   6   5       20.41       15.33      0.71 o 
  -3   6   5      120.73      116.70      1.77 o 
  -2   6   5      184.48      200.38      1.55 o 
  -1   6   5       61.18       65.07      0.73 o 
   0   6   5        0.37        0.18      0.75 o 
   1   6   5      103.75      108.92      3.35 o 
   2   6   5        0.72        0.19      2.03 o 
   3   6   5       65.70       69.23      1.93 o 
   4   6   5      260.37      268.28      4.85 o 
   5   6   5       36.72       35.47      1.47 o 
   6   6   5        1.34        0.68      0.90 o 
  -4   7   5        2.29        1.25      0.51 o 
  -3   7   5       26.17       25.02      1.10 o 
  -2   7   5       16.99       14.19      0.62 o 
  -1   7   5      169.00      170.22      1.26 o 
   0   7   5       88.17       80.75      1.76 o 
   1   7   5       50.83       54.00      0.67 o 
   2   7   5      683.57      709.22      3.03 o 
   3   7   5      120.92      126.08      1.51 o 
   4   7   5       72.66       70.70      1.41 o 
   5   7   5        1.64        2.05      1.62 o 
   6   7   5       30.76       34.90      3.21 o 
  -3   8   5       11.53       15.88      0.81 o 
  -2   8   5        8.97        7.93      0.75 o 
  -1   8   5       34.93       36.88      0.91 o 
   0   8   5      434.07      455.60      2.86 o 
   1   8   5        2.61        2.74      0.49 o 
   2   8   5      141.04      138.52      1.43 o 
   3   8   5       15.06       14.96      0.73 o 
   4   8   5       65.63       62.91      1.44 o 
   5   8   5      159.21      154.32      2.61 o 
   6   8   5       26.38       22.84      4.44 o 
  -2   9   5       29.42       25.39      1.02 o 
  -1   9   5      190.42      209.52      2.15 o 
   0   9   5        0.52        0.75      0.48 o 
   1   9   5      277.45      288.26      2.12 o 
   2   9   5        0.03        0.70      0.59 o 
   3   9   5      212.52      222.02      3.77 o 
   4   9   5      220.66      225.73      3.89 o 
   5   9   5        0.74        0.62      0.67 o 
  -1  10   5       47.44       62.11      1.23 o 
   0  10   5      154.54      175.10      1.92 o 
   1  10   5      217.86      235.20      2.42 o 
   2  10   5      337.84      355.03      2.82 o 
   3  10   5       86.32       88.88      1.79 o 
   4  10   5       10.03        9.83      0.99 o 
   5  10   5        5.33        2.21      0.51 o 
   0  11   5       50.02       51.91      1.69 o 
   1  11   5      126.82      139.66      4.46 o 
   2  11   5        1.37        1.32      0.58 o 
   3  11   5       45.73       42.70      1.00 o 
   4  11   5        0.08       -0.31      0.37 o 
  -3 -11   6       18.38       16.65      0.71 o 
  -2 -11   6        5.65        3.44      1.39 o 
  -1 -11   6        4.51        5.06      0.81 o 
   0 -11   6       44.51       46.51      7.52 o 
  -4 -10   6        4.52        3.23      0.81 o 
  -3 -10   6       13.24       14.30      0.86 o 
  -2 -10   6        3.26        5.63      0.78 o 
  -1 -10   6       65.44       61.83      2.14 o 
   0 -10   6       44.60       37.84      1.53 o 
   1 -10   6        2.33        2.04      0.85 o 
   2 -10   6       56.24       54.92      1.50 o 
  -5  -9   6        2.38        3.16      1.09 o 
  -4  -9   6       65.95       61.74      1.76 o 
  -3  -9   6       41.20       38.49      1.57 o 
  -2  -9   6      153.05      145.52      1.78 o 
  -1  -9   6        0.89        1.36      0.62 o 
   0  -9   6       20.67       21.44      1.10 o 
   1  -9   6       76.03       71.60      1.96 o 
   2  -9   6       14.92       18.40      0.93 o 
   3  -9   6       31.12       31.01      0.80 o 
  -5  -8   6        3.20        7.04      1.50 o 
  -4  -8   6       55.41       46.93      1.31 o 
  -3  -8   6      125.93      121.14      2.13 o 
  -2  -8   6        9.87        7.88      0.97 o 
  -1  -8   6      166.77      135.62      2.25 o 
   0  -8   6      103.40       89.28      2.28 o 
   1  -8   6       19.28       19.46      1.44 o 
   2  -8   6        0.51        1.39      0.78 o 
   3  -8   6        1.83        2.75      0.73 o 
  -6  -7   6        0.46        0.10      0.91 o 
  -5  -7   6       18.87       14.86      1.10 o 
  -4  -7   6        1.18        1.48      0.86 o 
  -3  -7   6      339.93      302.72      3.66 o 
  -2  -7   6      561.98      517.62     15.00 o 
  -1  -7   6       40.92       41.44      1.55 o 
   0  -7   6        1.23        0.64      0.64 o 
   1  -7   6       26.33       23.80      1.00 o 
   2  -7   6      115.72      121.39      2.22 o 
   3  -7   6       58.05       65.56      1.69 o 
   4  -7   6        1.26        1.32      0.76 o 
  -6  -6   6       10.89       13.50      0.99 o 
  -5  -6   6        9.16        8.08      1.10 o 
  -4  -6   6      156.64      131.26      2.14 o 
  -3  -6   6      288.32      267.70      3.41 o 
  -2  -6   6       16.61       14.24      4.32 o 
  -1  -6   6        0.02        7.06      3.48 o 
   0  -6   6       29.66       32.18      2.88 o 
   1  -6   6      144.24      135.97      3.96 o 
   2  -6   6        2.59        2.68      0.67 o 
   3  -6   6       79.79       79.92      1.58 o 
   4  -6   6        1.31        1.97      0.95 o 
   5  -6   6       10.61       11.88      2.98 o 
  -6  -5   6        1.53        2.29      0.95 o 
  -5  -5   6      118.00       99.49      2.03 o 
  -4  -5   6        0.72        0.30      0.87 o 
  -3  -5   6      331.06      287.38      3.48 o 
  -2  -5   6        0.52        1.59      2.11 o 
  -1  -5   6      194.32      185.22      7.81 o 
   0  -5   6       99.19      105.64      4.31 o 
   1  -5   6      213.80      202.50     10.02 o 
   2  -5   6       30.95       28.01      1.07 o 
   3  -5   6      287.80      277.41      3.65 o 
   4  -5   6        5.12        6.67      0.92 o 
   5  -5   6       28.88       26.31      2.96 o 
  -6  -4   6       10.56       11.34      1.36 o 
  -5  -4   6       18.18       13.92      0.96 o 
  -4  -4   6        0.91        3.21      0.62 o 
  -3  -4   6       81.37       81.89      2.96 o 
  -2  -4   6       25.07       28.55      2.31 o 
  -1  -4   6       91.00      117.15      9.28 o 
   0  -4   6        0.87        1.18      0.96 o 
   1  -4   6       24.80       22.20      2.27 o 
   2  -4   6      129.16      132.10      2.98 o 
   3  -4   6       17.37       18.37      0.78 o 
   4  -4   6        0.50        0.78      0.83 o 
   5  -4   6        2.94        2.92      0.96 o 
  -6  -3   6       11.55       11.81      1.53 o 
  -5  -3   6        8.31        5.69      0.88 o 
  -4  -3   6       11.47        8.61      0.73 o 
  -3  -3   6       35.20       33.56      2.08 o 
  -2  -3   6      324.78      356.11     11.32 o 
  -1  -3   6      303.72      327.31      9.90 o 
   0  -3   6      265.49      286.88      4.30 o 
   1  -3   6      169.24      173.22      2.80 o 
   2  -3   6       51.78       56.46      1.55 o 
   3  -3   6      324.89      324.38      4.51 o 
   4  -3   6       15.23       14.60      1.05 o 
   5  -3   6        0.64        1.80      0.89 o 
   6  -3   6       11.40       10.72      1.35 o 
  -6  -2   6        3.00        2.49      0.78 o 
  -5  -2   6        7.96        4.48      0.69 o 
  -4  -2   6        3.75        4.89      1.00 o 
  -3  -2   6       32.38       22.30      1.83 o 
  -2  -2   6      447.23      477.13      4.35 o 
  -1  -2   6      254.02      267.51      3.38 o 
   0  -2   6      255.18      239.29      4.53 o 
   1  -2   6      176.21      187.82      2.51 o 
   2  -2   6       31.13       32.19      1.16 o 
   3  -2   6      115.25       97.74      3.37 o 
   4  -2   6        0.14       -0.10      0.79 o 
   5  -2   6        1.27        2.27      0.96 o 
   6  -2   6       53.03       49.57      6.10 o 
  -6  -1   6        4.86        3.24      0.80 o 
  -5  -1   6        7.72        7.89      0.93 o 
  -4  -1   6      609.76      611.43      5.94 o 
  -3  -1   6       26.98       28.00      2.48 o 
  -2  -1   6     1530.57     1733.01     17.63 o 
  -1  -1   6       43.85       47.01      1.07 o 
   0  -1   6        8.27        7.76      0.42 o 
   1  -1   6       32.00       30.77      1.36 o 
   2  -1   6        1.00        0.71      0.98 o 
   3  -1   6        8.36        5.54      1.15 o 
   4  -1   6        7.55        7.00      1.08 o 
   5  -1   6        0.40        0.72      1.01 o 
   6  -1   6       70.61       77.82      6.63 o 
  -6   0   6       66.73       82.67      4.72 o 
  -5   0   6       68.54       73.22      1.76 o 
  -4   0   6       78.40       77.39      2.40 o 
  -3   0   6        0.08        0.77      1.77 o 
  -2   0   6       31.56       35.58      2.94 o 
  -1   0   6        2.85        4.03      0.71 o 
   0   0   6      464.98      435.33      7.00 o 
   1   0   6     3047.88     3084.44     74.74 o 
   2   0   6       15.51       18.31      1.71 o 
   3   0   6      270.50      285.16      7.51 o 
   4   0   6      122.17      136.13      7.44 o 
   5   0   6       56.54       58.68      1.61 o 
   6   0   6      106.93      104.09      2.60 o 
  -6   1   6        7.06        7.42      2.06 o 
  -5   1   6        0.52        1.15      1.29 o 
  -4   1   6      352.57      356.69      4.63 o 
  -3   1   6      335.41      347.37      7.23 o 
  -2   1   6        7.05        3.81      1.20 o 
  -1   1   6      466.16      436.40      3.56 o 
   0   1   6       56.72       53.13      0.95 o 
   1   1   6     1466.96     1447.48     27.29 o 
   2   1   6     1142.45     1188.70     10.09 o 
   3   1   6     1046.88     1126.21     12.91 o 
   4   1   6       11.42       11.57      1.82 o 
   5   1   6        1.23        2.20      1.47 o 
   6   1   6      120.42      131.15      4.42 o 
   7   1   6        9.39        6.55      1.08 o 
  -6   2   6       32.47       31.30      1.39 o 
  -5   2   6        0.11        0.40      0.86 o 
  -4   2   6       61.16       63.67      2.55 o 
  -3   2   6      481.86      477.53      7.44 o 
  -2   2   6       92.89       90.24      4.44 o 
  -1   2   6      239.16      248.93      3.29 o 
   0   2   6      411.23      444.17      3.72 o 
   1   2   6      613.48      569.46      7.12 o 
   2   2   6     1025.82     1056.53      8.80 o 
   3   2   6      192.87      186.10      3.58 o 
   4   2   6       43.61       42.51      3.59 o 
   5   2   6        0.04        0.11      1.75 o 
   6   2   6       25.71       27.85      2.57 o 
   7   2   6        4.45        3.76      0.63 o 
  -5   3   6       46.60       48.24      1.06 o 
  -4   3   6        4.23        6.58      0.98 o 
  -3   3   6       39.13       38.60      1.10 o 
  -2   3   6       56.01       70.88      4.25 o 
  -1   3   6       53.59       71.59      9.63 o 
   0   3   6      766.27      762.11      7.82 o 
   1   3   6      421.98      438.92      3.78 o 
   2   3   6      448.41      512.85     15.63 o 
   3   3   6      433.21      481.25      7.39 o 
   4   3   6      131.81      121.17      4.18 o 
   5   3   6        2.27        3.18      0.85 o 
   6   3   6       65.52       63.75      2.28 o 
   7   3   6        0.62        0.16      0.59 o 
  -5   4   6       14.90       16.10      0.67 o 
  -4   4   6       21.45       19.26      0.97 o 
  -3   4   6        0.93        0.33      0.57 o 
  -2   4   6        1.25        3.58      2.52 o 
  -1   4   6      168.80      189.97      3.43 o 
   0   4   6       16.51       15.68      0.92 o 
   1   4   6      423.49      437.73      4.09 o 
   2   4   6      285.79      334.68      3.99 o 
   3   4   6       19.98       25.93      1.43 o 
   4   4   6       35.32       33.62      1.22 o 
   5   4   6      143.81      139.76      2.17 o 
   6   4   6       24.18       26.51      1.89 o 
   7   4   6        2.95        2.39      0.61 o 
  -4   5   6        3.06        1.75      0.55 o 
  -3   5   6       34.46       31.81      0.84 o 
  -2   5   6       22.48       23.27      0.62 o 
  -1   5   6      134.41      144.00      3.07 o 
   0   5   6      373.82      407.16      3.88 o 
   1   5   6       28.97       24.36      1.22 o 
   2   5   6        0.75        3.35      1.05 o 
   3   5   6        9.97        7.75      1.81 o 
   4   5   6       62.05       62.50      1.65 o 
   5   5   6        0.07        0.28      0.94 o 
   6   5   6       16.87       17.12      1.00 o 
  -4   6   6       22.30       20.52      0.77 o 
  -3   6   6       69.87       69.70      1.02 o 
  -2   6   6      117.78      109.94      1.32 o 
  -1   6   6       71.34       72.65      0.78 o 
   0   6   6       61.31       65.08      1.70 o 
   1   6   6      646.48      725.55      6.07 o 
   2   6   6        0.00        1.12      1.39 o 
   3   6   6       58.65       61.14      1.76 o 
   4   6   6        4.09        3.34      0.92 o 
   5   6   6       33.79       37.23      1.41 o 
   6   6   6       17.09       17.56      1.12 o 
  -4   7   6        7.84        8.53      0.54 o 
  -3   7   6       20.12       23.53      0.69 o 
  -2   7   6        7.00        5.79      0.56 o 
  -1   7   6       61.27       65.77      0.86 o 
   0   7   6       31.36       33.02      0.89 o 
   1   7   6      286.53      287.99      1.67 o 
   2   7   6       16.18       15.74      0.58 o 
   3   7   6       49.53       50.26      1.14 o 
   4   7   6       62.97       62.99      1.95 o 
   5   7   6       16.29       17.79      1.38 o 
   6   7   6       24.75       19.47      3.52 o 
  -3   8   6       18.57       18.26      0.78 o 
  -2   8   6       32.60       28.42      1.11 o 
  -1   8   6       43.56       43.87      0.95 o 
   0   8   6      127.89      129.51      1.33 o 
   1   8   6      498.45      510.60      3.93 o 
   2   8   6       29.29       28.73      0.92 o 
   3   8   6        2.30        3.87      0.63 o 
   4   8   6        4.96        3.70      0.67 o 
   5   8   6       25.44       26.92      1.57 o 
   6   8   6      105.38      109.97      2.36 o 
  -2   9   6       24.79       27.82      1.16 o 
  -1   9   6      269.40      287.85      6.84 o 
   0   9   6       26.97       26.18      0.76 o 
   1   9   6      644.61      683.48      4.59 o 
   2   9   6       14.91       14.73      0.75 o 
   3   9   6        0.63        1.02      0.59 o 
   4   9   6      125.42      118.80      1.89 o 
   5   9   6       28.15       29.13      1.61 o 
  -1  10   6       22.58       28.13      1.17 o 
   0  10   6        1.02        1.74      0.67 o 
   1  10   6       68.95       77.88      1.10 o 
   2  10   6       37.32       41.18      0.93 o 
   3  10   6      113.29      108.77      1.38 o 
   4  10   6        2.07        2.03      0.50 o 
   5  10   6       22.96       19.63      1.10 o 
   0  11   6       27.00       27.02      1.29 o 
   1  11   6        8.08        6.10      1.04 o 
   2  11   6        9.40        8.13      0.72 o 
   3  11   6       33.61       31.40      0.87 o 
   4  11   6      154.05      113.68     24.02 o 
  -3 -11   7       95.66       76.56      2.65 o 
  -2 -11   7        6.77        4.18      1.06 o 
  -1 -11   7       10.81       12.15      0.81 o 
   0 -11   7       76.11       81.79      1.88 o 
  -4 -10   7        9.01       12.91      0.82 o 
  -3 -10   7       21.21       19.71      0.81 o 
  -2 -10   7        3.25        5.01      0.74 o 
  -1 -10   7       68.00       67.68      4.52 o 
   0 -10   7        5.50        3.83      0.96 o 
   1 -10   7       24.05       24.47      1.31 o 
   2 -10   7        0.57        0.06      0.59 o 
  -5  -9   7        7.95        8.41      1.19 o 
  -4  -9   7       10.36        9.30      0.63 o 
  -3  -9   7        1.21        2.08      1.53 o 
  -2  -9   7      159.04      148.24      2.08 o 
  -1  -9   7        4.07        4.03      0.91 o 
   0  -9   7        0.30        0.11      0.65 o 
   1  -9   7       59.74       65.86      1.63 o 
   2  -9   7        1.63        2.40      0.69 o 
   3  -9   7        0.22        0.22      0.40 o 
  -5  -8   7       22.79       25.40      2.03 o 
  -4  -8   7        8.89        5.44      0.73 o 
  -3  -8   7       44.81       39.15      1.09 o 
  -2  -8   7       88.90       82.44      3.16 o 
  -1  -8   7        8.11       12.64      1.92 o 
   0  -8   7       95.10       83.48      1.56 o 
   1  -8   7       18.38       15.94      0.90 o 
   2  -8   7       14.78       15.07      0.93 o 
   3  -8   7       31.49       32.57      1.44 o 
  -6  -7   7        4.23        7.39      0.87 o 
  -5  -7   7       51.37       44.83      1.28 o 
  -4  -7   7        1.88        3.05      0.76 o 
  -3  -7   7       98.79       87.20      1.69 o 
  -2  -7   7      772.46      704.23     10.45 o 
  -1  -7   7        0.45        0.13      0.99 o 
   0  -7   7       50.01       42.60      2.08 o 
   1  -7   7       23.73       24.45      1.01 o 
   2  -7   7      131.97      124.35      2.84 o 
   3  -7   7       37.18       37.38      1.38 o 
   4  -7   7       19.44       20.10      1.04 o 
  -6  -6   7        0.06        0.96      1.07 o 
  -5  -6   7       25.32       22.55      1.26 o 
  -4  -6   7      427.00      396.24      3.69 o 
  -3  -6   7       36.50       45.48      1.61 o 
  -2  -6   7      178.27      174.64      3.91 o 
  -1  -6   7        0.62       -1.68      3.10 o 
   0  -6   7        0.10        0.79      2.56 o 
   1  -6   7        5.82        5.75      0.79 o 
   2  -6   7       13.05       13.77      1.33 o 
   3  -6   7       68.16       65.54      1.73 o 
   4  -6   7       17.15       15.71      1.11 o 
   5  -6   7       71.76       61.75      1.51 o 
  -6  -5   7       28.21       27.83      1.20 o 
  -5  -5   7      150.21      162.39      2.95 o 
  -4  -5   7       13.68       11.27      0.82 o 
  -3  -5   7        6.18        6.58      0.81 o 
  -2  -5   7       82.85       79.67     10.34 o 
  -1  -5   7       35.02       24.92      3.67 o 
   0  -5   7       21.91       25.60      2.35 o 
   1  -5   7      125.82      105.71      4.75 o 
   2  -5   7      115.44      105.05      2.87 o 
   3  -5   7      341.08      348.83      3.65 o 
   4  -5   7       15.31       16.39      1.24 o 
   5  -5   7       14.89       11.76      2.37 o 
  -6  -4   7       18.55       21.91      1.25 o 
  -5  -4   7       58.48       57.71      1.68 o 
  -4  -4   7       10.18        6.05      0.77 o 
  -3  -4   7      293.38      311.95     11.26 o 
  -2  -4   7       11.00       12.35      2.02 o 
  -1  -4   7      151.98      166.24      6.91 o 
   0  -4   7        3.85        5.88      1.15 o 
   1  -4   7       36.18       45.03      2.94 o 
   2  -4   7      103.04      101.29      2.43 o 
   3  -4   7       52.15       48.25      1.31 o 
   4  -4   7        8.45       10.75      1.17 o 
   5  -4   7       98.54       99.74      4.86 o 
  -6  -3   7       13.08       13.92      1.16 o 
  -5  -3   7       25.41       22.93      1.11 o 
  -4  -3   7       18.70       16.03      0.85 o 
  -3  -3   7       84.83       80.31      5.83 o 
  -2  -3   7        5.16       10.56      1.64 o 
  -1  -3   7       42.60       52.85      2.90 o 
   0  -3   7       50.76       51.11      1.93 o 
   1  -3   7       26.68       21.02      1.75 o 
   2  -3   7      107.07       94.98      3.68 o 
   3  -3   7        1.63        1.85      0.84 o 
   4  -3   7       10.07        9.63      1.15 o 
   5  -3   7        6.68        5.04      1.14 o 
   6  -3   7       13.80       11.52      2.95 o 
  -6  -2   7        1.26        1.80      0.72 o 
  -5  -2   7        2.09        1.74      0.80 o 
  -4  -2   7        2.34        2.54      0.70 o 
  -3  -2   7       38.57       41.28      4.47 o 
  -2  -2   7        5.96       13.40      1.52 o 
  -1  -2   7      471.39      452.79     21.02 o 
   0  -2   7      986.37     1012.14      6.72 o 
   1  -2   7       38.19       40.97      1.40 o 
   2  -2   7        9.14        9.01      0.77 o 
   3  -2   7        6.46        4.72      1.23 o 
   4  -2   7        0.14        0.69      0.91 o 
   5  -2   7       36.17       37.15      1.44 o 
   6  -2   7        4.49        4.11      1.74 o 
  -6  -1   7        4.56        5.89      0.76 o 
  -5  -1   7       27.45       27.60      1.42 o 
  -4  -1   7      205.50      207.37      3.63 o 
  -3  -1   7       28.21       15.98      2.80 o 
  -2  -1   7      310.76      329.02      4.77 o 
  -1  -1   7      688.76      666.88      9.71 o 
   0  -1   7      466.04      442.10     14.85 o 
   1  -1   7      183.45      203.72      2.97 o 
   2  -1   7        6.10        5.96      1.07 o 
   3  -1   7       54.86       56.91      2.15 o 
   4  -1   7       33.45       35.23      1.39 o 
   5  -1   7        0.45        0.87      0.86 o 
   6  -1   7       55.76       57.79      2.97 o 
  -6   0   7        2.89        3.91      0.68 o 
  -5   0   7        4.46        4.28      1.04 o 
  -4   0   7      692.73      708.21      9.59 o 
  -3   0   7      341.40      354.04     10.68 o 
  -2   0   7        9.04        6.02      1.95 o 
  -1   0   7       40.23       35.43      1.09 o 
   0   0   7       31.57       33.27      0.86 o 
   1   0   7        2.58        2.04      1.38 o 
   2   0   7       77.43       83.59      2.94 o 
   3   0   7       38.00       41.79      2.47 o 
   4   0   7       64.88       63.17      1.88 o 
   5   0   7        1.86        2.88      0.90 o 
   6   0   7      141.67      141.68      2.54 o 
  -6   1   7       42.52       38.02      5.54 o 
  -5   1   7       40.63       47.93      1.98 o 
  -4   1   7       10.41       12.28      1.07 o 
  -3   1   7      157.77      165.41     12.85 o 
  -2   1   7       30.40       32.33      2.12 o 
  -1   1   7       85.74       91.24      1.61 o 
   0   1   7       22.71       23.05      0.82 o 
   1   1   7      394.31      352.80      5.25 o 
   2   1   7        4.97        6.17      1.00 o 
   3   1   7        1.83        3.06      1.34 o 
   4   1   7        0.00       -1.19      1.32 o 
   5   1   7       39.36       38.32      1.54 o 
   6   1   7       40.29       40.82      1.37 o 
   7   1   7       13.20       10.76      0.90 o 
  -5   2   7        0.49        0.86      1.16 o 
  -4   2   7       51.33       52.80      1.58 o 
  -3   2   7        0.44        0.16      0.60 o 
  -2   2   7        4.00        5.37      1.39 o 
  -1   2   7        9.42        9.54      1.14 o 
   0   2   7        3.10        2.67      0.52 o 
   1   2   7       95.32       99.03      2.13 o 
   2   2   7       19.35       11.92      1.16 o 
   3   2   7       70.82       69.78      2.41 o 
   4   2   7       49.22       39.19      2.51 o 
   5   2   7        7.67       10.21      2.07 o 
   6   2   7       39.85       41.11      1.19 o 
   7   2   7        3.33        3.75      0.77 o 
  -5   3   7       14.60       15.31      0.73 o 
  -4   3   7        3.31        3.14      0.82 o 
  -3   3   7      426.44      420.10      3.18 o 
  -2   3   7        6.11        5.39      3.08 o 
  -1   3   7      484.41      487.02     11.68 o 
   0   3   7       20.88       19.13      1.01 o 
   1   3   7      262.93      256.33      3.37 o 
   2   3   7        3.36        2.72      1.19 o 
   3   3   7      135.80      138.23      3.20 o 
   4   3   7        6.45        7.63      1.48 o 
   5   3   7       21.22       26.06      1.24 o 
   6   3   7       22.92       29.67      1.09 o 
   7   3   7       49.81       41.82      1.03 o 
  -5   4   7       14.26       14.44      0.70 o 
  -4   4   7       30.60       30.73      1.26 o 
  -3   4   7       37.68       32.74      1.06 o 
  -2   4   7        1.81        1.03      0.65 o 
  -1   4   7      207.93      206.66      3.66 o 
   0   4   7      110.73      113.31      3.22 o 
   1   4   7      114.94      106.47      2.19 o 
   2   4   7      542.63      546.67      7.62 o 
   3   4   7        0.38        1.13      0.84 o 
   4   4   7        5.60        6.16      0.82 o 
   5   4   7       61.72       65.97      1.88 o 
   6   4   7       61.28       72.96      5.62 o 
   7   4   7        1.51        1.95      0.54 o 
  -5   5   7        0.11        1.10      0.64 o 
  -4   5   7      137.04      136.55      2.63 o 
  -3   5   7       49.34       51.68      0.99 o 
  -2   5   7       17.80       18.30      0.59 o 
  -1   5   7        3.06        2.16      1.21 o 
   0   5   7      224.86      222.30      2.38 o 
   1   5   7      275.14      301.13      6.03 o 
   2   5   7      113.59      115.88      5.38 o 
   3   5   7       33.57       28.42      1.36 o 
   4   5   7        0.33        2.13      0.81 o 
   5   5   7       81.13       93.58      2.60 o 
   6   5   7        2.46        3.96      1.09 o 
  -4   6   7        8.00        6.89      0.59 o 
  -3   6   7       70.48       64.82      0.98 o 
  -2   6   7       74.36       75.66      1.05 o 
  -1   6   7      119.13      118.48      0.97 o 
   0   6   7       24.68       27.99      1.23 o 
   1   6   7        1.09        1.53      0.91 o 
   2   6   7        4.53        2.77      1.49 o 
   3   6   7       11.28       12.47      0.78 o 
   4   6   7        9.36        9.40      1.03 o 
   5   6   7        4.56        4.64      1.00 o 
   6   6   7       53.57       64.26      2.72 o 
  -3   7   7        0.02        0.25      0.47 o 
  -2   7   7       69.68       64.03      1.19 o 
  -1   7   7        2.04        2.14      0.45 o 
   0   7   7       72.95       75.19      0.85 o 
   1   7   7        4.04        4.05      0.42 o 
   2   7   7      111.07      110.52      1.59 o 
   3   7   7        4.08        4.87      0.59 o 
   4   7   7       10.25       13.33      1.03 o 
   5   7   7        9.30        8.54      1.68 o 
   6   7   7        2.67        0.85      1.35 o 
  -3   8   7        3.79        3.06      0.68 o 
  -2   8   7        2.41        1.28      0.78 o 
  -1   8   7       38.11       41.52      1.18 o 
   0   8   7      315.09      334.30      3.35 o 
   1   8   7        7.78        9.35      0.58 o 
   2   8   7       33.75       37.29      0.88 o 
   3   8   7        7.46       10.03      0.69 o 
   4   8   7        9.45       11.02      0.74 o 
   5   8   7       54.22       58.85      1.61 o 
   6   8   7       12.29       11.56      1.13 o 
  -2   9   7        4.95        4.46      0.78 o 
  -1   9   7       31.27       31.54      1.02 o 
   0   9   7       57.71       61.54      1.08 o 
   1   9   7       13.95       15.66      0.68 o 
   2   9   7       10.28       10.20      0.78 o 
   3   9   7       36.07       42.20      1.14 o 
   4   9   7        0.35        0.62      0.66 o 
   5   9   7        0.56        0.21      0.64 o 
  -1  10   7        4.85        5.59      1.17 o 
   0  10   7      290.46      332.07      5.98 o 
   1  10   7      100.03      113.63      1.85 o 
   2  10   7        0.08        0.73      0.59 o 
   3  10   7        0.71        1.67      0.58 o 
   4  10   7       52.32       45.08      1.17 o 
   5  10   7       12.88       11.93      0.90 o 
   1  11   7       17.69       20.58      1.15 o 
   2  11   7        0.77        1.61      0.63 o 
   3  11   7        0.61        0.82      0.54 o 
   4  11   7       28.10       25.43      1.06 o 
  -2 -11   8        4.91        3.34      0.92 o 
  -1 -11   8        0.41        1.58      0.87 o 
   0 -11   8       17.20       18.41      1.02 o 
  -4 -10   8       46.37       50.39      1.99 o 
  -3 -10   8        0.01        0.27      0.58 o 
  -2 -10   8       19.76       21.19      0.83 o 
  -1 -10   8      149.73      142.83      3.34 o 
   0 -10   8       44.14       42.76      1.38 o 
   1 -10   8       45.90       47.80      1.27 o 
  -5  -9   8        9.47       10.82      0.99 o 
  -4  -9   8       82.47       68.60      1.45 o 
  -3  -9   8       59.63       51.25      2.39 o 
  -2  -9   8      177.86      173.00      2.96 o 
  -1  -9   8       22.09       18.49      1.21 o 
   0  -9   8        0.57        0.39      0.65 o 
   1  -9   8       13.77       15.90      1.04 o 
   2  -9   8       20.22       18.57      1.11 o 
  -5  -8   8       17.50       23.54      1.91 o 
  -4  -8   8       12.27       11.65      0.91 o 
  -3  -8   8       38.73       36.05      1.03 o 
  -2  -8   8       39.04       37.05      2.56 o 
  -1  -8   8       82.63       83.62      3.21 o 
   0  -8   8       19.01       18.30      0.97 o 
   1  -8   8       18.08       16.06      1.04 o 
   2  -8   8      213.72      216.19      4.52 o 
   3  -8   8      377.51      403.65      7.18 o 
  -5  -7   8        2.26        1.39      1.03 o 
  -4  -7   8       36.30       30.14      1.05 o 
  -3  -7   8      279.29      250.59      4.04 o 
  -2  -7   8       55.79       49.62      2.63 o 
  -1  -7   8       14.31       14.89      1.95 o 
   0  -7   8       89.18       73.26      1.78 o 
   1  -7   8      196.39      203.62      2.30 o 
   2  -7   8      272.00      273.64      6.06 o 
   3  -7   8       34.06       38.10      1.38 o 
   4  -7   8        7.91        9.63      0.85 o 
  -6  -6   8        0.87        2.53      0.96 o 
  -5  -6   8       30.88       32.54      1.40 o 
  -4  -6   8       76.89       76.98      1.52 o 
  -3  -6   8      246.48      236.26      2.58 o 
  -2  -6   8      620.69      578.33      4.88 o 
  -1  -6   8       31.41       31.82      2.09 o 
   0  -6   8      132.38      133.79      3.15 o 
   1  -6   8       68.31       66.14      2.66 o 
   2  -6   8      894.54      855.85     13.35 o 
   3  -6   8        1.62        2.58      1.24 o 
   4  -6   8        0.69        0.65      0.86 o 
  -6  -5   8       24.19       25.47      1.57 o 
  -5  -5   8       25.85       22.96      1.25 o 
  -4  -5   8        5.62        5.37      0.71 o 
  -3  -5   8      101.66       80.55      1.67 o 
  -2  -5   8       94.89      100.37      6.62 o 
  -1  -5   8        4.29        6.74      2.81 o 
   0  -5   8      125.18      140.49      6.43 o 
   1  -5   8       40.84       40.33      6.27 o 
   2  -5   8       24.50       25.66      1.97 o 
   3  -5   8       82.70       82.19      2.40 o 
   4  -5   8       66.73       60.13      1.80 o 
   5  -5   8       79.87       89.04      1.68 o 
  -6  -4   8       90.48       80.51     23.58 o 
  -5  -4   8       30.78       25.11      1.38 o 
  -4  -4   8       31.93       36.39      1.15 o 
  -3  -4   8      297.41      280.65      2.88 o 
  -2  -4   8      199.03      188.93      8.39 o 
  -1  -4   8       20.13       20.07      2.77 o 
   0  -4   8        7.85        6.98      1.17 o 
   1  -4   8       27.01       24.61      2.59 o 
   2  -4   8      183.16      143.04      7.12 o 
   3  -4   8      116.40      112.89      3.15 o 
   4  -4   8       53.63       49.30      1.84 o 
   5  -4   8        9.55        6.67      1.31 o 
  -6  -3   8        1.28        2.41      0.63 o 
  -5  -3   8       43.58       41.10      1.25 o 
  -4  -3   8        4.85        3.49      0.64 o 
  -3  -3   8       33.55       22.78      4.32 o 
  -2  -3   8        1.18       -1.40      2.97 o 
  -1  -3   8       64.39       66.92      3.90 o 
   0  -3   8      177.34      191.85      3.58 o 
   1  -3   8      205.73      233.97      4.17 o 
   2  -3   8      280.05      307.65      9.82 o 
   3  -3   8      218.01      200.63      3.04 o 
   4  -3   8        5.21        6.70      0.84 o 
   5  -3   8        1.82        1.92      1.68 o 
   6  -3   8       55.16       60.39      1.81 o 
  -6  -2   8       68.35       73.42      3.12 o 
  -5  -2   8      120.60      119.86      2.52 o 
  -4  -2   8      107.41       99.54      1.85 o 
  -3  -2   8       67.98       69.33      5.96 o 
  -2  -2   8        0.23        0.52      2.70 o 
  -1  -2   8      298.53      304.72      5.83 o 
   0  -2   8      111.96      114.10      2.50 o 
   1  -2   8     1045.18     1133.08      9.92 o 
   2  -2   8        1.04        0.97      0.91 o 
   3  -2   8      314.41      331.16      9.11 o 
   4  -2   8       54.46       49.90      1.58 o 
   5  -2   8       36.94       35.03      1.66 o 
   6  -2   8        0.02        0.24      0.62 o 
  -6  -1   8       16.67       22.12      0.93 o 
  -5  -1   8        0.33        0.57      0.95 o 
  -4  -1   8      111.03      107.94      1.74 o 
  -3  -1   8       49.94       35.08      2.96 o 
  -2  -1   8        8.10        7.62      2.53 o 
  -1  -1   8       80.44       80.46      3.35 o 
   0  -1   8       99.32       98.22      2.09 o 
   1  -1   8      169.96      202.04      9.90 o 
   2  -1   8      973.40      983.26     11.15 o 
   3  -1   8        0.03        0.64      1.12 o 
   4  -1   8       36.55       36.28      1.39 o 
   5  -1   8       30.93       29.58      1.19 o 
   6  -1   8        0.15        0.37      0.69 o 
  -6   0   8        1.73        1.53      0.57 o 
  -5   0   8       11.22       15.58      1.20 o 
  -4   0   8       90.69       84.64      2.87 o 
  -3   0   8       15.93        6.79      3.51 o 
  -2   0   8      425.33      418.27      7.60 o 
  -1   0   8      315.17      317.97      4.47 o 
   0   0   8     1613.10     1634.66      6.34 o 
   1   0   8      781.96      763.88     11.34 o 
   2   0   8        0.75        1.51      1.43 o 
   3   0   8       36.70       35.37      2.49 o 
   4   0   8      155.28      162.52      3.37 o 
   5   0   8       10.42       11.05      0.94 o 
   6   0   8       34.86       36.17      1.36 o 
  -6   1   8        2.78        2.18      0.51 o 
  -5   1   8        5.49        8.02      1.08 o 
  -4   1   8       20.11       23.21      1.25 o 
  -3   1   8       47.34       43.59      1.10 o 
  -2   1   8      162.48      154.51      4.10 o 
  -1   1   8      398.50      384.73      6.90 o 
   0   1   8       35.36       33.01      0.95 o 
   1   1   8      650.25      621.75      4.84 o 
   2   1   8     1961.87     1981.36     25.75 o 
   3   1   8      370.26      333.87      4.86 o 
   4   1   8      128.72      127.10      2.48 o 
   5   1   8       26.14       25.06      1.24 o 
   6   1   8       16.80       19.56      1.63 o 
  -5   2   8       11.36       12.34      1.29 o 
  -4   2   8       23.23       27.12      1.12 o 
  -3   2   8      296.08      277.64      2.54 o 
  -2   2   8       93.13       79.52      5.44 o 
  -1   2   8       74.04       74.04      1.87 o 
   0   2   8        4.85        6.23      0.77 o 
   1   2   8     2183.46     2139.86     19.00 o 
   2   2   8      253.88      294.79      6.28 o 
   3   2   8      140.52      149.53      3.35 o 
   4   2   8       24.35       28.60      1.89 o 
   5   2   8       62.21       51.89      3.00 o 
   6   2   8      174.44      182.53      3.14 o 
   7   2   8       15.58       19.34      1.12 o 
  -5   3   8        1.17        1.17      0.63 o 
  -4   3   8       26.72       29.01      1.15 o 
  -3   3   8       63.02       59.68      1.24 o 
  -2   3   8        0.47        3.19      3.45 o 
  -1   3   8      379.57      365.39      4.64 o 
   0   3   8      317.59      319.22      4.69 o 
   1   3   8      197.21      199.97      2.83 o 
   2   3   8     1539.76     1539.20     28.43 o 
   3   3   8       12.79       13.49      0.93 o 
   4   3   8       94.48       83.41      1.98 o 
   5   3   8        1.62        0.91      0.87 o 
   6   3   8        0.76        1.04      0.72 o 
   7   3   8       33.69       32.22      1.31 o 
  -5   4   8       11.06        9.16      0.57 o 
  -4   4   8       32.67       29.10      1.26 o 
  -3   4   8        5.66        2.65      0.69 o 
  -2   4   8      177.19      175.67      1.46 o 
  -1   4   8       65.46       66.16      4.04 o 
   0   4   8      473.53      495.74     13.05 o 
   1   4   8       40.83       45.66      1.55 o 
   2   4   8      841.59      897.63     18.78 o 
   3   4   8       20.64       23.48      1.21 o 
   4   4   8       31.06       28.75      1.18 o 
   5   4   8      198.11      182.99      2.57 o 
   6   4   8      207.97      202.35      5.52 o 
   7   4   8        9.82        8.78      0.87 o 
  -4   5   8       50.50       53.56      1.81 o 
  -3   5   8      106.10       97.06      2.24 o 
  -2   5   8        7.22        7.19      0.50 o 
  -1   5   8       47.46       48.66      1.15 o 
   0   5   8       15.13       11.52      1.28 o 
   1   5   8      196.60      219.23      5.33 o 
   2   5   8        9.75        7.71      1.13 o 
   3   5   8        2.17        3.50      1.18 o 
   4   5   8       67.75       53.39      1.48 o 
   5   5   8        1.19        0.41      0.85 o 
   6   5   8        0.16        1.04      0.93 o 
  -4   6   8        4.41        4.32      0.68 o 
  -3   6   8       27.79       29.92      0.78 o 
  -2   6   8       14.48       13.07      0.58 o 
  -1   6   8       38.06       38.74      0.63 o 
   0   6   8      207.38      216.54      1.27 o 
   1   6   8       17.28       17.40      1.93 o 
   2   6   8        6.26        8.20      1.12 o 
   3   6   8       28.31       28.85      1.14 o 
   4   6   8        5.11        3.73      1.01 o 
   5   6   8        3.47        2.72      1.86 o 
   6   6   8       59.53       64.41      2.60 o 
  -3   7   8        0.05        0.45      0.49 o 
  -2   7   8        4.68        3.39      0.58 o 
  -1   7   8        4.01        4.65      0.49 o 
   0   7   8        0.05        0.65      0.43 o 
   1   7   8        8.20        8.48      0.46 o 
   2   7   8       66.58       64.05      0.97 o 
   3   7   8      210.39      210.32      1.81 o 
   4   7   8        1.03        1.76      0.66 o 
   5   7   8        0.02        1.07      0.95 o 
   6   7   8        0.66        0.02      1.15 o 
  -3   8   8       11.40        9.28      0.68 o 
  -2   8   8       21.86       19.87      0.91 o 
  -1   8   8       34.52       38.07      0.80 o 
   0   8   8      229.52      236.80      2.06 o 
   1   8   8      376.18      395.84      2.59 o 
   2   8   8       45.06       46.10      0.89 o 
   3   8   8        0.00       -0.41      0.58 o 
   4   8   8        0.06       -0.35      0.58 o 
   5   8   8        0.99        1.51      1.03 o 
   6   8   8      204.67      201.44      2.89 o 
  -2   9   8        0.01        1.42      0.90 o 
  -1   9   8      180.99      197.25      2.96 o 
   0   9   8       74.76       82.39      1.09 o 
   1   9   8       59.90       64.92      1.05 o 
   2   9   8       38.53       39.11      0.90 o 
   3   9   8        2.49        2.56      0.54 o 
   4   9   8       59.05       59.65      1.73 o 
   5   9   8       57.51       65.43      2.24 o 
  -1  10   8       70.93       77.98      1.93 o 
   0  10   8      107.71      125.12      2.21 o 
   1  10   8      118.09      129.10      1.38 o 
   2  10   8       89.28      102.02      1.19 o 
   3  10   8        6.09        5.63      0.58 o 
   4  10   8       31.43       30.09      1.10 o 
   5  10   8       62.51       52.45      1.39 o 
   1  11   8        1.44        0.87      0.84 o 
   2  11   8        0.05        0.44      0.54 o 
   3  11   8       75.80       70.75      1.79 o 
  -2 -11   9        5.53        3.67      0.77 o 
  -1 -11   9        0.28        0.60      0.66 o 
  -3 -10   9       17.33       18.50      1.21 o 
  -2 -10   9       10.50        9.79      1.06 o 
  -1 -10   9      116.34      108.97      8.25 o 
   0 -10   9       99.14       95.33     11.82 o 
   1 -10   9       16.25       11.96      2.58 o 
  -4  -9   9      176.69      177.58     13.74 o 
  -3  -9   9       35.66       32.06      1.44 o 
  -2  -9   9       41.69       39.36      1.29 o 
  -1  -9   9       11.17        9.80      0.96 o 
   0  -9   9        4.53        3.18      0.69 o 
   1  -9   9      271.52      274.01      3.33 o 
   2  -9   9        0.19        1.05      0.77 o 
  -4  -8   9       21.41       23.12      1.10 o 
  -3  -8   9       26.59       27.32      1.42 o 
  -2  -8   9       17.23       19.22      1.95 o 
  -1  -8   9        0.00        0.19      1.20 o 
   0  -8   9      403.13      401.70      3.57 o 
   1  -8   9       19.68       18.23      1.03 o 
   2  -8   9       80.67       78.98      2.79 o 
   3  -8   9       11.21       12.75      1.18 o 
  -5  -7   9        0.11        0.12      0.89 o 
  -4  -7   9        2.76        2.22      0.88 o 
  -3  -7   9      153.16      144.68      2.47 o 
  -2  -7   9      501.66      507.08     12.00 o 
  -1  -7   9      200.64      195.77      8.14 o 
   0  -7   9        3.64        2.82      0.85 o 
   1  -7   9       46.34       39.66      1.37 o 
   2  -7   9        1.51        1.71      0.98 o 
   3  -7   9      119.93      119.77      2.94 o 
   4  -7   9       12.87       12.45      0.82 o 
  -5  -6   9        0.65        1.44      1.03 o 
  -4  -6   9       69.96       65.71      1.23 o 
  -3  -6   9        0.32        0.77      0.87 o 
  -2  -6   9      102.53       96.53      1.86 o 
  -1  -6   9      122.09      129.82      3.56 o 
   0  -6   9       18.81       13.35      1.93 o 
   1  -6   9       80.44       81.39      2.15 o 
   2  -6   9      438.42      435.18      9.29 o 
   3  -6   9        1.62       -0.06      1.15 o 
   4  -6   9        4.79        5.98      1.16 o 
  -6  -5   9        1.87        0.46      0.96 o 
  -5  -5   9       32.94       29.14      3.14 o 
  -4  -5   9        0.10        0.15      0.64 o 
  -3  -5   9      207.44      198.13      2.62 o 
  -2  -5   9      682.89      651.48      9.94 o 
  -1  -5   9        5.58        2.95      2.65 o 
   0  -5   9        0.47       -0.24      2.46 o 
   1  -5   9        2.06        3.01      2.89 o 
   2  -5   9       14.82        9.75      1.65 o 
   3  -5   9      501.01      525.92      7.80 o 
   4  -5   9       10.20       10.11      1.26 o 
   5  -5   9        2.26        4.04      0.72 o 
  -6  -4   9        0.05        0.27      0.65 o 
  -5  -4   9        0.73        0.94      0.90 o 
  -4  -4   9       82.11       69.88      1.24 o 
  -3  -4   9      100.00       93.25      1.84 o 
  -2  -4   9        0.04        2.61      3.67 o 
  -1  -4   9        5.74       10.99      2.46 o 
   0  -4   9        0.21       -0.19      1.19 o 
   1  -4   9     1810.37     1822.50     17.56 o 
   2  -4   9     1182.14     1248.31     20.21 o 
   3  -4   9      131.08      127.94      3.79 o 
   4  -4   9       29.44       29.46      1.67 o 
   5  -4   9       13.03       15.49      1.79 o 
  -6  -3   9        5.27       10.11      1.88 o 
  -5  -3   9        2.75        3.46      0.83 o 
  -4  -3   9        1.47        3.41      0.58 o 
  -3  -3   9       15.89       11.65      1.14 o 
  -2  -3   9       53.46       65.60      5.19 o 
  -1  -3   9        1.38        1.36      1.60 o 
   0  -3   9      466.36      536.11      6.95 o 
   1  -3   9      729.61      738.73     10.93 o 
   2  -3   9      130.02      121.97      6.58 o 
   3  -3   9       60.33       66.20      4.32 o 
   4  -3   9       14.33       12.83      1.16 o 
   5  -3   9       14.94       17.18      1.36 o 
   6  -3   9        0.01        0.45      0.58 o 
  -6  -2   9       15.51       16.07      0.92 o 
  -5  -2   9       14.74       17.96      0.96 o 
  -4  -2   9        6.94        3.92      0.63 o 
  -3  -2   9       69.28       64.98      1.88 o 
  -2  -2   9       22.81       20.51      3.39 o 
  -1  -2   9       57.35       68.94      3.66 o 
   0  -2   9      438.05      449.52      5.71 o 
   1  -2   9     2902.40     3056.15     21.01 o 
   2  -2   9      231.76      220.22      3.79 o 
   3  -2   9       45.89       44.60      5.22 o 
   4  -2   9      127.20      129.64      3.58 o 
   5  -2   9       13.49       14.76      0.82 o 
   6  -2   9       32.46       34.47      1.83 o 
  -6  -1   9        1.40        2.31      0.72 o 
  -5  -1   9       33.70       36.54      1.43 o 
  -4  -1   9       63.07       57.32      1.24 o 
  -3  -1   9       13.43       11.71      1.24 o 
  -2  -1   9       66.60       77.59      5.38 o 
  -1  -1   9     1548.25     1644.43     19.61 o 
   0  -1   9     1417.92     1568.43      7.41 o 
   1  -1   9      506.96      591.52     16.09 o 
   2  -1   9       11.12        8.81      1.18 o 
   3  -1   9        6.91        7.02      1.52 o 
   4  -1   9        8.82       12.86      1.59 o 
   5  -1   9       34.20       34.70      1.21 o 
   6  -1   9        3.05        1.63      1.28 o 
  -6   0   9        4.87        5.53      0.83 o 
  -5   0   9        9.08        8.86      1.39 o 
  -4   0   9       12.77       11.54      1.12 o 
  -3   0   9      518.46      489.20      4.75 o 
  -2   0   9       50.17       42.32      3.77 o 
  -1   0   9      463.34      490.52      7.74 o 
   0   0   9       17.00       22.91      0.97 o 
   1   0   9      628.85      659.05      6.73 o 
   2   0   9      440.15      503.39     27.50 o 
   3   0   9       74.15       70.73      3.56 o 
   4   0   9      100.31      102.35      2.37 o 
   5   0   9        3.43        5.06      0.85 o 
   6   0   9       45.21       48.49      1.46 o 
  -5   1   9       10.21       11.42      1.07 o 
  -4   1   9      143.17      137.37      2.86 o 
  -3   1   9        2.63        2.93      0.55 o 
  -2   1   9        6.48        5.09      1.37 o 
  -1   1   9        3.97        3.22      0.75 o 
   0   1   9     1661.01     1788.82     26.64 o 
   1   1   9     1472.05     1518.28     11.33 o 
   2   1   9      383.84      364.56      5.07 o 
   3   1   9       10.60       10.13      1.30 o 
   4   1   9       62.07       69.72      2.05 o 
   5   1   9        4.27        5.51      0.88 o 
   6   1   9        1.32        1.89      0.59 o 
  -5   2   9        3.82        3.64      0.64 o 
  -4   2   9        3.58        4.09      1.02 o 
  -3   2   9      334.01      325.65      2.94 o 
  -2   2   9      276.10      261.79      9.62 o 
  -1   2   9      669.48      645.38      4.55 o 
   0   2   9       14.68       18.39      1.08 o 
   1   2   9      136.59      132.72      2.34 o 
   2   2   9     2836.75     2801.74     18.72 o 
   3   2   9       47.05       50.11      2.18 o 
   4   2   9       22.85       14.93      1.82 o 
   5   2   9       95.99       95.56      1.67 o 
   6   2   9       42.58       42.08      0.97 o 
   7   2   9       19.88       13.12      0.88 o 
  -5   3   9        1.07        1.42      0.65 o 
  -4   3   9       30.92       31.28      1.36 o 
  -3   3   9        0.89        0.77      0.80 o 
  -2   3   9       19.40       18.49      3.32 o 
  -1   3   9      130.08      125.01      2.82 o 
   0   3   9      515.92      532.22      4.36 o 
   1   3   9      978.96     1007.46     10.72 o 
   2   3   9      461.74      422.42      4.64 o 
   3   3   9      168.02      168.87      4.44 o 
   4   3   9        9.55       12.16      1.01 o 
   5   3   9       47.58       47.05      1.47 o 
   6   3   9       79.67       87.51      2.01 o 
   7   3   9       25.04       19.45      1.07 o 
  -5   4   9        0.00        0.16      0.51 o 
  -4   4   9        1.38        1.73      0.80 o 
  -3   4   9       88.44       84.13      1.63 o 
  -2   4   9        6.53        7.76      0.47 o 
  -1   4   9      322.92      320.79      4.84 o 
   0   4   9       42.28       36.83      2.90 o 
   1   4   9      149.18      155.69      3.88 o 
   2   4   9      187.98      216.17      4.80 o 
   3   4   9        2.01        3.59      0.83 o 
   4   4   9        1.98        3.62      0.83 o 
   5   4   9       92.90       85.49      2.91 o 
   6   4   9        1.41        0.36      0.62 o 
  -4   5   9       10.00       10.44      0.69 o 
  -3   5   9       34.25       29.90      0.97 o 
  -2   5   9       21.11       22.57      0.68 o 
  -1   5   9        8.49        7.90      0.46 o 
   0   5   9       78.73       82.96      2.38 o 
   1   5   9       44.19       41.74      2.86 o 
   2   5   9        4.41        2.27      1.17 o 
   3   5   9       11.25       11.29      1.05 o 
   4   5   9        4.00        3.35      0.82 o 
   5   5   9      100.67      101.15      2.17 o 
   6   5   9       98.82      110.11      3.31 o 
  -4   6   9        0.19       -0.15      0.52 o 
  -3   6   9       23.06       19.27      0.95 o 
  -2   6   9      106.32      110.48      1.41 o 
  -1   6   9        6.06        6.19      0.59 o 
   0   6   9        0.28        0.77      0.41 o 
   1   6   9       33.40       33.82      0.60 o 
   2   6   9       13.56       11.80      0.64 o 
   3   6   9      146.10      137.79      1.78 o 
   4   6   9       41.11       43.42      1.90 o 
   5   6   9      153.33      158.46      4.46 o 
   6   6   9       15.17       10.47      1.51 o 
  -3   7   9       29.02       31.44      1.07 o 
  -2   7   9        2.67        1.94      0.58 o 
  -1   7   9        6.04        6.19      0.47 o 
   0   7   9       96.96       97.36      1.01 o 
   1   7   9       52.05       50.31      0.71 o 
   2   7   9      100.19      107.68      1.72 o 
   3   7   9       52.21       51.62      1.13 o 
   4   7   9      128.20      114.20      2.42 o 
   5   7   9       52.38       47.11      2.10 o 
   6   7   9        0.39        0.51      1.02 o 
  -3   8   9        1.76        1.65      0.45 o 
  -2   8   9        7.84        5.64      0.70 o 
  -1   8   9       23.82       21.06      0.78 o 
   0   8   9      133.75      137.44      1.29 o 
   1   8   9       40.01       38.25      1.00 o 
   2   8   9        0.89        0.54      0.48 o 
   3   8   9        0.85        1.14      0.54 o 
   4   8   9        0.53        0.90      0.67 o 
   5   8   9      136.90      140.70      4.64 o 
  -2   9   9        6.57        7.43      0.84 o 
  -1   9   9       95.48       98.45      2.48 o 
   0   9   9       26.61       31.70      0.81 o 
   1   9   9      102.42      109.22      1.26 o 
   2   9   9        1.96        1.76      0.55 o 
   3   9   9       16.54       17.97      0.66 o 
   4   9   9       69.96       62.41      1.35 o 
   5   9   9        3.81        1.02      1.05 o 
  -1  10   9        2.68        2.13      0.79 o 
   0  10   9       34.97       32.36      0.96 o 
   1  10   9        4.56        4.41      0.51 o 
   2  10   9       43.68       46.04      0.93 o 
   3  10   9       27.83       25.95      0.64 o 
   4  10   9        0.71        1.04      0.66 o 
   1  11   9        7.27        6.91      0.76 o 
   2  11   9       22.17       19.70      0.95 o 
   3  11   9        3.15        2.52      0.54 o 
  -3 -10  10      162.54      172.62      4.62 o 
  -2 -10  10      114.81      133.10      4.91 o 
  -1 -10  10       15.26       16.37      1.45 o 
   0 -10  10        1.44        3.19      1.31 o 
   1 -10  10        1.81        1.44      0.50 o 
  -4  -9  10        3.13        7.05      0.69 o 
  -3  -9  10        0.02        0.17      0.95 o 
  -2  -9  10       43.61       44.70      1.60 o 
  -1  -9  10      131.25      136.44      3.25 o 
   0  -9  10      107.75      118.42      1.88 o 
   1  -9  10       15.76       21.33      1.18 o 
   2  -9  10        9.87        8.45      0.80 o 
  -4  -8  10        6.62        4.26      0.85 o 
  -3  -8  10      175.46      165.71      3.10 o 
  -2  -8  10        3.35        3.63      0.99 o 
  -1  -8  10        2.23        0.58      1.60 o 
   0  -8  10       26.51       25.31      1.01 o 
   1  -8  10        4.56        3.00      0.79 o 
   2  -8  10       38.47       33.72      2.03 o 
   3  -8  10        8.48        6.59      0.84 o 
  -5  -7  10        3.86        1.32      0.83 o 
  -4  -7  10       44.56       34.91      1.14 o 
  -3  -7  10        4.38        3.67      0.77 o 
  -2  -7  10      158.96      155.04      2.81 o 
  -1  -7  10       77.58       74.78      2.20 o 
   0  -7  10       15.70       21.05      1.34 o 
   1  -7  10      178.35      172.00      2.72 o 
   2  -7  10        0.06        0.53      0.88 o 
   3  -7  10       90.79      100.74      2.23 o 
   4  -7  10        5.13        3.89      0.57 o 
  -5  -6  10        9.31       13.86      2.00 o 
  -4  -6  10        2.59        1.77      0.72 o 
  -3  -6  10      101.35      115.58      1.96 o 
  -2  -6  10      359.80      343.08      3.35 o 
  -1  -6  10      100.08       93.23      2.31 o 
   0  -6  10       89.06       90.32      2.16 o 
   1  -6  10        0.02        0.24      0.97 o 
   2  -6  10       11.50       11.56      0.94 o 
   3  -6  10       35.52       37.56      1.76 o 
   4  -6  10        1.92        1.01      0.82 o 
  -6  -5  10       23.09       23.04      1.08 o 
  -5  -5  10        1.02        0.94      1.08 o 
  -4  -5  10      181.58      146.75      4.96 o 
  -3  -5  10      315.15      284.54      3.20 o 
  -2  -5  10      209.07      199.13      2.48 o 
  -1  -5  10        6.31        5.88      5.33 o 
   0  -5  10        6.56        5.20      3.91 o 
   1  -5  10       10.80        8.89      1.32 o 
   2  -5  10       60.99       57.35      1.78 o 
   3  -5  10       34.72       37.62      2.65 o 
   4  -5  10       55.20       59.96      1.91 o 
   5  -5  10       31.46       29.07      0.94 o 
  -6  -4  10       16.17       18.76      1.25 o 
  -5  -4  10       40.26       31.59      3.99 o 
  -4  -4  10      256.27      233.05      2.61 o 
  -3  -4  10       81.65       87.46      1.63 o 
  -2  -4  10      250.27      250.29     10.53 o 
  -1  -4  10       72.31       48.09     10.97 o 
   0  -4  10        6.51        3.96      2.08 o 
   1  -4  10        4.10        6.61      2.74 o 
   2  -4  10       25.84       23.60      1.29 o 
   3  -4  10      127.73      132.81      6.64 o 
   4  -4  10        3.89        5.89      1.17 o 
   5  -4  10       20.22       17.36      1.64 o 
  -6  -3  10        0.96       -0.06      0.54 o 
  -5  -3  10       44.08       50.29      1.88 o 
  -4  -3  10      309.81      253.68      2.40 o 
  -3  -3  10        2.70        2.42      0.59 o 
  -2  -3  10      223.68      210.70      9.17 o 
  -1  -3  10       86.41       73.80      2.88 o 
   0  -3  10       43.67       52.86      7.17 o 
   1  -3  10      174.75      179.14      3.99 o 
   2  -3  10        7.36       11.05      1.35 o 
   3  -3  10        0.34        0.02      1.03 o 
   4  -3  10      112.18      112.91      2.71 o 
   5  -3  10       85.22       90.78      2.15 o 
   6  -3  10        1.89        1.64      0.55 o 
  -6  -2  10       40.27       44.33      4.26 o 
  -5  -2  10       61.99       62.24      1.29 o 
  -4  -2  10       17.06       12.99      0.76 o 
  -3  -2  10       87.14       77.82      1.23 o 
  -2  -2  10       43.25       42.32      4.66 o 
  -1  -2  10      216.16      254.93      6.57 o 
   0  -2  10      465.91      485.79      7.30 o 
   1  -2  10     1027.18     1072.58     12.12 o 
   2  -2  10      207.32      221.55      5.23 o 
   3  -2  10        0.05        2.65      1.28 o 
   4  -2  10       59.68       62.75      2.19 o 
   5  -2  10        5.09        4.11      0.80 o 
   6  -2  10       28.45       33.10      1.62 o 
  -6  -1  10        0.94        0.38      0.53 o 
  -5  -1  10        7.31        6.03      0.95 o 
  -4  -1  10       99.04       87.10      1.30 o 
  -3  -1  10       20.51       21.38      0.85 o 
  -2  -1  10       16.26       20.98      3.64 o 
  -1  -1  10      157.67      161.98      6.03 o 
   0  -1  10        6.18        8.31      1.01 o 
   1  -1  10      100.58       91.57      3.34 o 
   2  -1  10      110.10       99.41     10.18 o 
   3  -1  10       39.10       39.42      2.12 o 
   4  -1  10       44.03       47.39      3.70 o 
   5  -1  10        1.13        0.81      0.78 o 
   6  -1  10       17.92       23.20      2.33 o 
  -5   0  10       37.85       46.68      1.89 o 
  -4   0  10       64.76       68.11      1.79 o 
  -3   0  10       38.28       37.75      1.14 o 
  -2   0  10      177.38      177.83      4.21 o 
  -1   0  10     2018.10     2100.19     10.53 o 
   0   0  10     1928.26     2061.85     12.80 o 
   1   0  10     1243.87     1294.35     13.14 o 
   2   0  10      314.99      348.77     22.65 o 
   3   0  10        8.26        9.25      3.68 o 
   4   0  10       69.23       70.17      3.56 o 
   5   0  10       56.35       60.23      1.45 o 
   6   0  10       26.88       28.82      1.12 o 
  -5   1  10        2.63        2.79      0.64 o 
  -4   1  10       57.21       57.02      2.07 o 
  -3   1  10      782.54      760.68      5.14 o 
  -2   1  10      117.02      110.84      3.71 o 
  -1   1  10      519.44      492.66      7.03 o 
   0   1  10      343.89      391.96      6.01 o 
   1   1  10        5.14        1.99      0.71 o 
   2   1  10     1790.66     1737.51     47.80 o 
   3   1  10      453.45      429.57      8.25 o 
   4   1  10       46.49       41.41      3.22 o 
   5   1  10        2.36        1.70      0.90 o 
   6   1  10        0.16        0.14      0.63 o 
  -5   2  10       26.57       27.32      1.23 o 
  -4   2  10      120.08      125.97      2.64 o 
  -3   2  10       34.18       31.10      0.99 o 
  -2   2  10       37.03       33.49      4.14 o 
  -1   2  10      177.86      175.35      4.88 o 
   0   2  10       49.96       50.53      1.78 o 
   1   2  10      892.22      831.01      6.46 o 
   2   2  10      186.13      187.25      3.57 o 
   3   2  10       63.31       59.44      2.75 o 
   4   2  10       84.37       88.28      2.15 o 
   5   2  10       16.36       15.05      0.81 o 
   6   2  10       47.28       45.13      1.08 o 
  -5   3  10       14.15       12.92      3.32 o 
  -4   3  10       12.22       14.03      0.94 o 
  -3   3  10      554.16      545.26      4.99 o 
  -2   3  10        1.12        0.63      0.42 o 
  -1   3  10       34.27       38.50      1.77 o 
   0   3  10        8.87       13.83      1.14 o 
   1   3  10       93.41       85.62      2.08 o 
   2   3  10     2134.63     2083.88     15.36 o 
   3   3  10        2.34        2.29      2.22 o 
   4   3  10       27.60       24.87      1.08 o 
   5   3  10       99.00       94.64      1.61 o 
   6   3  10        0.30       -0.32      0.63 o 
  -4   4  10        4.29        6.02      0.85 o 
  -3   4  10        0.88        2.12      0.80 o 
  -2   4  10        0.07        0.79      0.53 o 
  -1   4  10        8.44        6.94      1.38 o 
   0   4  10      393.49      402.63      5.03 o 
   1   4  10       62.78       67.72      2.23 o 
   2   4  10      397.73      416.52      9.24 o 
   3   4  10       17.46       14.69      1.30 o 
   4   4  10        0.21       -0.02      0.76 o 
   5   4  10       11.97        9.09      0.95 o 
   6   4  10        9.10        6.16      0.78 o 
  -4   5  10       11.77       10.52      0.83 o 
  -3   5  10       40.20       35.68      0.99 o 
  -2   5  10       72.57       71.72      0.99 o 
  -1   5  10        0.81        0.44      0.43 o 
   0   5  10      308.49      308.62      5.40 o 
   1   5  10        3.38        3.68      0.97 o 
   2   5  10        8.38        8.96      1.24 o 
   3   5  10        5.81        6.80      1.37 o 
   4   5  10        7.78        4.77      0.85 o 
   5   5  10      152.24      148.98      3.41 o 
   6   5  10       50.46       54.37      2.25 o 
  -4   6  10        6.27        6.97      0.50 o 
  -3   6  10       84.96       78.58      2.70 o 
  -2   6  10       51.48       44.92      0.95 o 
  -1   6  10      136.45      129.33      1.30 o 
   0   6  10      165.99      176.44      1.62 o 
   1   6  10      197.33      202.66      1.75 o 
   2   6  10        0.47        0.90      0.48 o 
   3   6  10       31.92       27.82      1.16 o 
   4   6  10       22.50       18.23      2.16 o 
   5   6  10       28.38       24.86      1.65 o 
   6   6  10        0.17        1.88      0.73 o 
  -3   7  10       20.38       24.20      0.91 o 
  -2   7  10       42.83       41.36      1.23 o 
  -1   7  10       15.11       16.04      0.65 o 
   0   7  10       42.68       42.93      0.76 o 
   1   7  10       25.89       26.16      0.69 o 
   2   7  10       14.46       15.14      0.66 o 
   3   7  10      204.83      200.45      1.99 o 
   4   7  10       16.50       14.38      1.01 o 
   5   7  10      106.89      113.63      4.42 o 
   6   7  10       15.20       16.01      1.28 o 
  -2   8  10       12.61        8.96      1.31 o 
  -1   8  10       14.04       13.04      0.74 o 
   0   8  10        9.75       10.45      0.55 o 
   1   8  10       46.56       48.30      0.99 o 
   2   8  10       97.97       97.12      1.19 o 
   3   8  10       38.88       39.80      0.95 o 
   4   8  10        0.98        1.07      0.65 o 
   5   8  10       13.59       18.50      1.15 o 
   6   8  10       10.48        9.39      0.74 o 
  -2   9  10        0.02        0.18      0.58 o 
  -1   9  10        0.34        0.06      1.24 o 
   0   9  10      140.83      169.87      2.33 o 
   1   9  10        7.25        7.85      0.61 o 
   2   9  10       19.12       21.28      0.83 o 
   3   9  10       18.67       16.36      0.69 o 
   4   9  10        1.16        2.14      0.58 o 
   5   9  10        0.82        0.52      0.63 o 
  -1  10  10       11.52       14.09      0.81 o 
   0  10  10       26.02       26.11      1.75 o 
   1  10  10       57.49       61.89      1.04 o 
   2  10  10       44.98       51.91      1.05 o 
   3  10  10       26.05       27.04      0.70 o 
   4  10  10        0.49        0.76      0.54 o 
   2  11  10        7.53        4.43      0.71 o 
   3  11  10        3.03        3.36      0.65 o 
  -3 -10  11        8.71        6.83      0.77 o 
  -2 -10  11        0.01        0.42      1.01 o 
  -1 -10  11        0.39        0.17      0.73 o 
   0 -10  11       11.65        9.49      1.25 o 
   1 -10  11      149.05      151.55      2.09 o 
  -4  -9  11       30.10       23.84      9.63 o 
  -3  -9  11        3.46        3.16      0.78 o 
  -2  -9  11        8.66        7.98      0.92 o 
  -1  -9  11        2.39        6.62      0.85 o 
   0  -9  11       73.07       76.77      1.74 o 
   1  -9  11        2.07        1.71      0.58 o 
   2  -9  11        1.57        1.75      0.44 o 
  -4  -8  11       95.43      104.66      2.69 o 
  -3  -8  11      132.04      126.85      4.03 o 
  -2  -8  11       46.23       52.66      1.70 o 
  -1  -8  11      115.74      126.04      2.59 o 
   0  -8  11        0.25       -0.01      0.80 o 
   1  -8  11        8.38       13.27      0.98 o 
   2  -8  11       16.59       15.41      1.13 o 
   3  -8  11        2.76        2.06      0.51 o 
  -5  -7  11        4.17        7.41      1.42 o 
  -4  -7  11        1.70        3.11      0.75 o 
  -3  -7  11       12.98       12.50      0.81 o 
  -2  -7  11      132.12      135.19      3.07 o 
  -1  -7  11      225.57      217.09      3.44 o 
   0  -7  11       63.23       61.91      2.07 o 
   1  -7  11       10.93        8.27      0.94 o 
   2  -7  11        1.75        2.43      0.88 o 
   3  -7  11        3.43        3.83      0.77 o 
   4  -7  11       14.44       11.31      0.60 o 
  -5  -6  11        6.23        6.80      0.98 o 
  -4  -6  11       43.23       41.82      1.08 o 
  -3  -6  11        1.05        3.72      1.15 o 
  -2  -6  11       52.78       49.69      2.39 o 
  -1  -6  11      333.76      317.74      4.98 o 
   0  -6  11       34.10       39.33      2.48 o 
   1  -6  11        3.73        5.67      1.10 o 
   2  -6  11       18.84       17.95      1.58 o 
   3  -6  11      159.12      165.32      3.03 o 
   4  -6  11       50.55       52.91      1.45 o 
  -5  -5  11        5.37        1.09      1.00 o 
  -4  -5  11        2.35        1.89      0.73 o 
  -3  -5  11       66.26       63.41      2.29 o 
  -2  -5  11      639.27      620.17      6.99 o 
  -1  -5  11       53.82       52.00      1.63 o 
   0  -5  11       54.19       59.35      2.53 o 
   1  -5  11       28.50       31.59      2.15 o 
   2  -5  11       44.73       43.42      3.72 o 
   3  -5  11        6.76        6.81      1.83 o 
   4  -5  11      417.14      447.53      4.43 o 
   5  -5  11      239.29      230.05      3.06 o 
  -5  -4  11       10.49        9.14      0.93 o 
  -4  -4  11        0.28        1.50      0.77 o 
  -3  -4  11        0.29        0.59      0.65 o 
  -2  -4  11      448.34      430.63      3.47 o 
  -1  -4  11      122.05      105.75     11.82 o 
   0  -4  11      153.96      142.68      4.75 o 
   1  -4  11        4.48        4.15      2.63 o 
   2  -4  11        1.35        2.08      0.83 o 
   3  -4  11       69.33       69.45      6.39 o 
   4  -4  11        2.75        1.40      1.86 o 
   5  -4  11       44.91       46.19      1.36 o 
  -6  -3  11       10.27        5.61      0.75 o 
  -5  -3  11      197.80      203.36      5.67 o 
  -4  -3  11      167.97      166.64      2.42 o 
  -3  -3  11      204.99      178.40      1.79 o 
  -2  -3  11      143.83      164.95      8.78 o 
  -1  -3  11        0.53        2.36      2.32 o 
   0  -3  11        2.68        2.04      2.97 o 
   1  -3  11        6.64        7.48      2.49 o 
   2  -3  11       66.66       59.46      3.49 o 
   3  -3  11        3.11        3.95      1.11 o 
   4  -3  11      742.28      768.15      6.35 o 
   5  -3  11       99.95      115.57      4.11 o 
  -6  -2  11      122.81      102.82      1.87 o 
  -5  -2  11        5.77        4.85      0.81 o 
  -4  -2  11       47.90       38.50      1.11 o 
  -3  -2  11       10.14        8.02      0.70 o 
  -2  -2  11       51.49       65.00      5.30 o 
  -1  -2  11       14.05       16.07      2.30 o 
   0  -2  11       79.05       75.51      3.14 o 
   1  -2  11       44.86       40.91      2.73 o 
   2  -2  11        6.68        3.90      1.37 o 
   3  -2  11      336.42      324.87      7.68 o 
   4  -2  11       98.43      104.38      4.11 o 
   5  -2  11        2.97        2.82      0.91 o 
   6  -2  11        0.01       -0.03      0.58 o 
  -5  -1  11      104.73      117.15      7.27 o 
  -4  -1  11      165.06      153.77      2.13 o 
  -3  -1  11        0.01        0.10      0.68 o 
  -2  -1  11       33.70       30.03      9.13 o 
  -1  -1  11      585.38      595.21     35.65 o 
   0  -1  11       92.62       81.36      4.12 o 
   1  -1  11      119.19      116.22      3.92 o 
   2  -1  11       61.68       59.39      7.18 o 
   3  -1  11      211.56      215.37      3.61 o 
   4  -1  11      140.23      136.73      6.91 o 
   5  -1  11        1.50        1.06      0.90 o 
   6  -1  11       12.15       11.96      0.91 o 
  -5   0  11       32.76       35.00      1.58 o 
  -4   0  11        5.12        4.48      0.87 o 
  -3   0  11      507.28      500.41      4.09 o 
  -2   0  11      143.72      120.26     10.17 o 
  -1   0  11       76.83       78.46      2.49 o 
   0   0  11        8.37        6.81      1.09 o 
   1   0  11       68.00       59.83      2.18 o 
   2   0  11      169.51      172.44      9.44 o 
   3   0  11      158.98      144.92      4.21 o 
   4   0  11        2.28        2.87      1.06 o 
   5   0  11        0.84        1.00      0.96 o 
   6   0  11       44.18       44.33      1.44 o 
  -5   1  11        2.37        4.46      1.04 o 
  -4   1  11       24.39       26.19      1.10 o 
  -3   1  11       76.72       76.54      1.21 o 
  -2   1  11        0.00        1.08      1.04 o 
  -1   1  11       16.50       14.77      1.36 o 
   0   1  11       75.23       73.19      2.47 o 
   1   1  11      127.95      130.83      2.35 o 
   2   1  11      436.95      435.86      6.92 o 
   3   1  11       13.12       15.03      2.58 o 
   4   1  11        1.03        1.66      1.03 o 
   5   1  11        7.14        7.63      1.25 o 
   6   1  11       30.39       28.22      1.05 o 
  -5   2  11        0.92        0.79      1.31 o 
  -4   2  11        4.61        4.64      0.84 o 
  -3   2  11      567.14      558.52      5.40 o 
  -2   2  11      437.96      431.83      2.42 o 
  -1   2  11      120.65      112.09      2.30 o 
   0   2  11        7.45        6.87      1.05 o 
   1   2  11      219.86      227.40      3.18 o 
   2   2  11      160.48      154.09      4.08 o 
   3   2  11       94.96       85.64      4.89 o 
   4   2  11      135.18      131.17      2.59 o 
   5   2  11        0.09        0.45      0.80 o 
   6   2  11       49.19       54.95      1.48 o 
  -4   3  11        1.64        2.14      0.79 o 
  -3   3  11      103.98      104.79      1.59 o 
  -2   3  11       81.72       84.34      0.99 o 
  -1   3  11       26.71       23.96      1.56 o 
   0   3  11        1.76        1.34      0.80 o 
   1   3  11       25.42       23.83      1.57 o 
   2   3  11        5.53        7.60      1.91 o 
   3   3  11      220.02      209.38      4.78 o 
   4   3  11        3.94        4.00      1.07 o 
   5   3  11      125.64      115.45      2.06 o 
   6   3  11       77.82       67.29      2.57 o 
  -4   4  11        4.07        3.44      0.64 o 
  -3   4  11        7.32        6.44      0.73 o 
  -2   4  11      163.67      160.21      1.56 o 
  -1   4  11        1.18        1.74      0.44 o 
   0   4  11       15.80       13.50      1.27 o 
   1   4  11      743.59      712.97      9.85 o 
   2   4  11      134.38      135.02      3.00 o 
   3   4  11        6.62        6.44      0.74 o 
   4   4  11       46.76       35.45      1.63 o 
   5   4  11       51.62       49.32      1.82 o 
   6   4  11       43.18       40.36      2.50 o 
  -4   5  11       66.01       64.83      1.95 o 
  -3   5  11        0.33        0.27      0.55 o 
  -2   5  11       14.40       13.16      0.59 o 
  -1   5  11      127.38      126.34      1.40 o 
   0   5  11        0.09        0.17      0.40 o 
   1   5  11       56.68       57.58      1.07 o 
   2   5  11       21.19       21.07      0.89 o 
   3   5  11      138.27      118.59      1.82 o 
   4   5  11       15.92       14.12      1.28 o 
   5   5  11       69.83       71.51      2.05 o 
   6   5  11       77.30       68.44      2.45 o 
  -3   6  11       13.81       14.78      0.84 o 
  -2   6  11       60.83       65.02      1.00 o 
  -1   6  11        3.19        3.43      0.53 o 
   0   6  11       34.69       34.26      0.78 o 
   1   6  11        4.17        3.62      0.51 o 
   2   6  11       80.99       85.70      1.42 o 
   3   6  11       16.20       13.10      0.75 o 
   4   6  11      217.44      193.03      3.17 o 
   5   6  11       50.70       44.25      1.76 o 
   6   6  11       19.68       16.98      1.49 o 
  -3   7  11       15.12       14.89      0.73 o 
  -2   7  11       45.48       46.19      1.02 o 
  -1   7  11        3.96        5.05      0.55 o 
   0   7  11       55.46       57.51      1.04 o 
   1   7  11        5.86        6.46      0.53 o 
   2   7  11        1.25        0.25      0.55 o 
   3   7  11      177.93      167.68      1.66 o 
   4   7  11        0.10        0.40      0.83 o 
   5   7  11       56.54       51.69      2.83 o 
   6   7  11        0.22        0.66      0.75 o 
  -2   8  11        6.14        3.68      0.98 o 
  -1   8  11       13.49       12.41      0.76 o 
   0   8  11       12.87       13.79      0.65 o 
   1   8  11        7.07        7.15      0.60 o 
   2   8  11       83.42       85.50      1.16 o 
   3   8  11       16.68       15.53      0.73 o 
   4   8  11       97.60       83.31      1.56 o 
   5   8  11        0.00        0.79      0.69 o 
  -1   9  11        0.33        1.21      1.08 o 
   0   9  11        2.62        3.57      0.75 o 
   1   9  11       24.97       32.24      0.83 o 
   2   9  11        3.32        3.41      0.75 o 
   3   9  11       34.52       34.51      1.07 o 
   4   9  11        1.02        1.86      0.47 o 
   5   9  11        0.02       -0.10      0.64 o 
   0  10  11       62.17       56.41      1.72 o 
   1  10  11       22.05       23.76      1.02 o 
   2  10  11      207.79      226.44      1.78 o 
   3  10  11        0.22        0.00      0.45 o 
   4  10  11        7.69        4.03      0.67 o 
  -2 -10  12       14.35       15.68      0.81 o 
  -1 -10  12        0.01        0.08      0.60 o 
   0 -10  12        6.17        4.16      0.91 o 
  -3  -9  12      115.97      130.89      5.01 o 
  -2  -9  12        2.20        3.72      0.92 o 
  -1  -9  12      103.87      110.27      1.97 o 
   0  -9  12      221.53      253.90     10.39 o 
   1  -9  12      275.92      234.21      7.97 o 
  -4  -8  12       37.98       41.86      4.55 o 
  -3  -8  12        4.68        6.20      0.95 o 
  -2  -8  12        0.20        0.15      0.86 o 
  -1  -8  12      351.05      360.98      7.46 o 
   0  -8  12       67.69       79.99      2.09 o 
   1  -8  12       11.55        9.94      0.78 o 
   2  -8  12       50.58       50.07      1.43 o 
   3  -8  12        1.30        1.33      0.48 o 
  -5  -7  12        1.13        2.58      0.67 o 
  -4  -7  12       12.93       17.37      0.75 o 
  -3  -7  12       11.64       14.15      0.76 o 
  -2  -7  12       12.86       14.51      1.26 o 
  -1  -7  12        2.14        3.04      1.16 o 
   0  -7  12      286.19      328.38      5.91 o 
   1  -7  12      690.17      691.98      4.56 o 
   2  -7  12       33.02       27.65      1.40 o 
   3  -7  12       67.55       66.74      1.67 o 
  -5  -6  12        7.74       10.28      0.81 o 
  -4  -6  12        8.97        5.21      0.84 o 
  -3  -6  12       35.40       32.30      1.45 o 
  -2  -6  12        1.52        1.60      0.88 o 
  -1  -6  12     2288.59     2255.75     17.44 o 
   0  -6  12      659.86      713.59      8.68 o 
   1  -6  12       49.46       52.19      1.50 o 
   2  -6  12       69.59       73.17      2.20 o 
   3  -6  12       18.86       18.14      1.38 o 
   4  -6  12       10.84       10.75      0.70 o 
  -5  -5  12        0.02       -0.06      0.71 o 
  -4  -5  12       20.15       18.98      0.93 o 
  -3  -5  12      248.39      248.78      2.85 o 
  -2  -5  12      140.43      133.68      1.82 o 
  -1  -5  12      120.76      115.43      2.49 o 
   0  -5  12      126.44      135.46      3.81 o 
   1  -5  12       16.65       13.79      1.72 o 
   2  -5  12       86.59       88.27      2.20 o 
   3  -5  12       82.20       81.92      3.28 o 
   4  -5  12        0.00        0.85      0.65 o 
   5  -5  12        8.89        5.72      1.69 o 
  -5  -4  12       12.83        8.86      0.95 o 
  -4  -4  12      257.40      253.24      2.34 o 
  -3  -4  12      184.87      177.03      1.98 o 
  -2  -4  12       15.55       14.71      0.95 o 
  -1  -4  12     1480.41     1391.01      6.02 o 
   0  -4  12       37.03       34.92      2.53 o 
   1  -4  12        0.32       -0.12      1.24 o 
   2  -4  12       43.59       42.44      2.53 o 
   3  -4  12      358.94      364.61      7.79 o 
   4  -4  12        0.07        0.97      1.75 o 
   5  -4  12       15.02       12.80      1.12 o 
  -5  -3  12       40.12       38.45      1.48 o 
  -4  -3  12        1.03        1.13      0.71 o 
  -3  -3  12       72.15       66.63      1.28 o 
  -2  -3  12        0.29        0.68      0.56 o 
  -1  -3  12        2.18        1.69      1.80 o 
   0  -3  12        3.60        2.69      1.82 o 
   1  -3  12       17.03       16.09      2.08 o 
   2  -3  12       72.67       79.06      1.95 o 
   3  -3  12       51.79       53.53      2.02 o 
   4  -3  12       45.84       44.28      1.88 o 
   5  -3  12        3.25        3.48      0.91 o 
  -5  -2  12       24.01       20.41      1.59 o 
  -4  -2  12       23.48       30.19      1.24 o 
  -3  -2  12       96.80       97.77      1.42 o 
  -2  -2  12       16.99       15.35      1.17 o 
  -1  -2  12      241.75      222.05      8.35 o 
   0  -2  12        8.06        5.27      1.33 o 
   1  -2  12        1.00       -1.34      1.39 o 
   2  -2  12        1.97        2.26      1.60 o 
   3  -2  12      218.91      209.28      3.10 o 
   4  -2  12       50.58       52.04      1.87 o 
   5  -2  12       28.27       29.09      1.16 o 
   6  -2  12        0.22        0.22      0.65 o 
  -5  -1  12       13.70       13.81      1.21 o 
  -4  -1  12        1.17        1.54      0.66 o 
  -3  -1  12        0.40        1.56      0.75 o 
  -2  -1  12      114.17      105.62      2.90 o 
  -1  -1  12       49.48       46.08      2.82 o 
   0  -1  12       10.76       10.21      1.69 o 
   1  -1  12        0.28       -0.47      1.41 o 
   2  -1  12        0.41       -1.18      1.73 o 
   3  -1  12      357.01      350.68      9.26 o 
   4  -1  12      316.69      332.23      4.14 o 
   5  -1  12       55.50       59.60      2.15 o 
   6  -1  12      128.13      131.03      8.98 o 
  -5   0  12       53.09       69.20      2.11 o 
  -4   0  12        3.75        3.37      0.83 o 
  -3   0  12      655.28      653.48      4.59 o 
  -2   0  12       58.19       55.63      3.32 o 
  -1   0  12        1.41        0.86      2.99 o 
   0   0  12        4.70        2.61      1.00 o 
   1   0  12        0.00        0.92      1.12 o 
   2   0  12      214.74      215.87      5.51 o 
   3   0  12        6.93        6.00      1.21 o 
   4   0  12       20.85       22.10      1.09 o 
   5   0  12       77.90       85.99      1.85 o 
   6   0  12        0.39        0.39      0.60 o 
  -5   1  12       61.78       65.16      1.63 o 
  -4   1  12      181.06      190.84      2.61 o 
  -3   1  12       38.60       40.94      0.88 o 
  -2   1  12      204.50      198.88      2.04 o 
  -1   1  12        9.02        9.31      1.85 o 
   0   1  12       36.79       37.68      1.96 o 
   1   1  12       37.92       40.22      2.61 o 
   2   1  12       24.75       21.20      2.03 o 
   3   1  12       55.47       50.60      1.80 o 
   4   1  12        0.66        1.47      0.68 o 
   5   1  12       36.52       39.04      1.41 o 
   6   1  12       18.11       16.61      0.88 o 
  -5   2  12        2.96        3.78      1.13 o 
  -4   2  12        7.85        8.62      0.86 o 
  -3   2  12      189.25      186.63      2.13 o 
  -2   2  12       34.30       32.33      0.71 o 
  -1   2  12       30.15       28.85      1.26 o 
   0   2  12      554.26      549.72     11.00 o 
   1   2  12       50.45       51.42      2.28 o 
   2   2  12      106.50       87.39      2.31 o 
   3   2  12        6.14        6.36      1.19 o 
   4   2  12        9.76        8.48      1.12 o 
   5   2  12       95.52      102.22      3.01 o 
   6   2  12        1.12        0.72      0.72 o 
  -4   3  12       34.67       32.98      1.37 o 
  -3   3  12      103.79      108.27      1.59 o 
  -2   3  12       46.63       47.15      0.90 o 
  -1   3  12      380.58      375.60      2.90 o 
   0   3  12      490.93      440.70     30.02 o 
   1   3  12       94.64       87.16      2.95 o 
   2   3  12       83.60       69.17      2.19 o 
   3   3  12       30.07       30.25      1.95 o 
   4   3  12       37.14       33.97      2.38 o 
   5   3  12        0.01        0.45      0.87 o 
   6   3  12        0.02       -0.33      0.63 o 
  -4   4  12        5.38        5.79      0.52 o 
  -3   4  12       80.40       85.09      1.50 o 
  -2   4  12        0.79        1.14      0.53 o 
  -1   4  12       20.13       19.53      0.66 o 
   0   4  12      368.54      375.27      3.22 o 
   1   4  12       12.41        9.38      2.16 o 
   2   4  12       28.98       26.99      2.16 o 
   3   4  12       42.99       41.36      1.27 o 
   4   4  12        5.63        6.02      1.11 o 
   5   4  12       23.65       19.55      1.11 o 
   6   4  12        0.07        0.11      0.81 o 
  -4   5  12        6.91        4.47      0.45 o 
  -3   5  12       11.07        9.38      0.73 o 
  -2   5  12       10.11       10.66      0.61 o 
  -1   5  12      146.34      147.07      1.34 o 
   0   5  12       18.80       21.60      0.92 o 
   1   5  12       11.78       13.94      0.72 o 
   2   5  12       24.02       23.00      0.98 o 
   3   5  12        3.09        3.51      0.76 o 
   4   5  12      101.66       93.68      2.34 o 
   5   5  12        9.01        9.34      1.18 o 
   6   5  12       65.97       73.04      2.30 o 
  -3   6  12        0.01       -0.39      0.71 o 
  -2   6  12        0.62        0.32      0.60 o 
  -1   6  12       20.35       19.59      0.70 o 
   0   6  12      144.72      152.03      1.35 o 
   1   6  12       11.08       13.15      0.59 o 
   2   6  12       15.96       15.02      0.68 o 
   3   6  12        4.00        4.41      0.64 o 
   4   6  12        0.13       -0.65      1.01 o 
   5   6  12       26.13       23.82      3.02 o 
   6   6  12        3.34        3.25      1.02 o 
  -3   7  12       12.10        9.30      1.65 o 
  -2   7  12        3.72        3.57      0.58 o 
  -1   7  12       63.06       66.63      1.06 o 
   0   7  12        3.08        4.17      0.54 o 
   1   7  12        4.10        3.64      0.60 o 
   2   7  12        5.73        5.36      0.56 o 
   3   7  12       40.82       38.43      1.14 o 
   4   7  12      236.19      225.21      2.61 o 
   5   7  12        0.33       -0.04      0.84 o 
   6   7  12       12.07       10.43      0.85 o 
  -2   8  12       21.78       16.61      1.16 o 
  -1   8  12       50.65       47.80      1.27 o 
   0   8  12        1.52        2.45      0.68 o 
   1   8  12       26.29       25.30      0.80 o 
   2   8  12      108.39      112.16      1.32 o 
   3   8  12      105.15      107.30      1.52 o 
   4   8  12       23.56       22.54      0.83 o 
   5   8  12       18.38       19.36      0.92 o 
  -1   9  12        7.25        7.91      1.11 o 
   0   9  12       47.45       47.04      1.16 o 
   1   9  12       35.07       35.23      0.85 o 
   2   9  12      220.55      243.54      3.12 o 
   3   9  12       15.32       11.34      0.61 o 
   4   9  12        1.35        0.23      0.45 o 
   5   9  12        6.37        6.57      0.69 o 
   0  10  12       80.34       68.50      1.54 o 
   1  10  12       34.80       37.05      2.13 o 
   2  10  12       47.25       46.67      0.97 o 
   3  10  12       11.67        9.04      0.55 o 
   4  10  12       24.94       18.62      0.84 o 
  -2 -10  13       12.89        7.12      1.89 o 
  -1 -10  13       24.58       21.19      0.93 o 
   0 -10  13       84.85       65.06      1.46 o 
  -3  -9  13       13.62       13.67      0.86 o 
  -2  -9  13       18.42       20.61      1.32 o 
  -1  -9  13       21.52       22.62      1.14 o 
   0  -9  13      198.63      192.80     10.12 o 
   1  -9  13       35.31       28.58      2.53 o 
  -4  -8  13       28.66       30.16      7.98 o 
  -3  -8  13       14.99       18.44      1.21 o 
  -2  -8  13        1.63        1.22      0.81 o 
  -1  -8  13       28.22       28.74      1.43 o 
   0  -8  13      293.47      291.67      3.39 o 
   1  -8  13       59.23       65.71      1.62 o 
   2  -8  13       10.43       10.11      0.81 o 
  -4  -7  13        5.69        5.72      0.63 o 
  -3  -7  13       44.34       44.15      1.15 o 
  -2  -7  13        6.34        6.79      1.57 o 
  -1  -7  13      178.33      195.65      4.87 o 
   0  -7  13      478.14      496.91      7.14 o 
   1  -7  13        6.94        9.72      1.76 o 
   2  -7  13       13.19       10.93      1.05 o 
   3  -7  13        0.02        0.09      0.52 o 
  -5  -6  13        1.70        3.67      1.09 o 
  -4  -6  13       46.28       45.97      0.97 o 
  -3  -6  13       55.84       62.07      1.47 o 
  -2  -6  13      476.88      478.37      4.48 o 
  -1  -6  13       68.16       70.15      1.67 o 
   0  -6  13      311.06      306.97      5.90 o 
   1  -6  13       26.68       31.59      1.95 o 
   2  -6  13        0.93        1.62      0.78 o 
   3  -6  13       44.18       42.00      1.96 o 
   4  -6  13       27.40       24.19      0.94 o 
  -5  -5  13       68.03       81.50      2.19 o 
  -4  -5  13        0.54        0.14      0.76 o 
  -3  -5  13       47.52       51.47      1.32 o 
  -2  -5  13      990.32     1007.67      4.82 o 
  -1  -5  13      420.37      407.46      3.22 o 
   0  -5  13      423.23      436.88      6.79 o 
   1  -5  13        0.03       -0.94      1.45 o 
   2  -5  13       10.37       11.34      1.86 o 
   3  -5  13      182.86      190.77      4.50 o 
   4  -5  13        8.41       10.14      1.53 o 
  -5  -4  13       37.23       35.09      1.17 o 
  -4  -4  13        8.82       10.09      0.72 o 
  -3  -4  13       41.77       49.21      1.12 o 
  -2  -4  13     1649.49     1644.74      8.85 o 
  -1  -4  13       32.68       29.54      1.00 o 
   0  -4  13        7.20        5.91      1.40 o 
   1  -4  13       36.86       37.81      2.28 o 
   2  -4  13        3.32        5.60      0.98 o 
   3  -4  13        2.31        2.58      0.88 o 
   4  -4  13       45.73       50.69      2.59 o 
   5  -4  13       25.76       23.78      4.23 o 
  -5  -3  13        5.91       10.43      1.22 o 
  -4  -3  13       39.19       41.17      1.19 o 
  -3  -3  13        1.93        2.87      0.68 o 
  -2  -3  13      724.82      692.56      7.14 o 
  -1  -3  13      271.17      238.96      2.61 o 
   0  -3  13      136.60      125.63      6.87 o 
   1  -3  13        0.63        1.39      1.27 o 
   2  -3  13      121.82      110.33      2.91 o 
   3  -3  13      225.09      225.21      2.67 o 
   4  -3  13       26.94       33.84      1.61 o 
   5  -3  13       61.25       65.61      1.57 o 
  -5  -2  13       63.49       71.71      2.75 o 
  -4  -2  13        5.26        6.12      0.77 o 
  -3  -2  13      219.93      228.64      2.49 o 
  -2  -2  13     1443.60     1367.48     11.10 o 
  -1  -2  13      284.36      283.69      6.71 o 
   0  -2  13      164.66      156.95      6.80 o 
   1  -2  13      602.52      599.65     11.96 o 
   2  -2  13      261.12      263.25     11.00 o 
   3  -2  13        4.48        4.52      0.87 o 
   4  -2  13        4.33        2.39      1.34 o 
   5  -2  13        0.34        0.41      0.59 o 
  -5  -1  13        1.10        2.55      0.97 o 
  -4  -1  13      123.95      122.04      1.50 o 
  -3  -1  13        2.48        2.99      0.84 o 
  -2  -1  13        1.76        2.22      0.58 o 
  -1  -1  13      137.04      134.59      6.54 o 
   0  -1  13      278.10      262.23      6.05 o 
   1  -1  13       21.96       18.67      3.76 o 
   2  -1  13        1.87       -1.46      4.93 o 
   3  -1  13       30.69       33.99      1.52 o 
   4  -1  13       94.21       91.87      2.88 o 
   5  -1  13       90.53      100.63      2.41 o 
   6  -1  13        1.04        0.73      0.50 o 
  -5   0  13       45.18       58.75      1.49 o 
  -4   0  13       47.94       54.64      1.33 o 
  -3   0  13      129.79      134.12      2.02 o 
  -2   0  13      261.45      256.99      5.76 o 
  -1   0  13       58.71       44.44      3.73 o 
   0   0  13       90.13       80.70      5.57 o 
   1   0  13       19.16       11.52      1.53 o 
   2   0  13      567.30      502.70     17.22 o 
   3   0  13       13.20       12.06      1.11 o 
   4   0  13        1.66        2.04      0.68 o 
   5   0  13       23.04       22.89      1.13 o 
   6   0  13        1.81        2.75      0.72 o 
  -5   1  13       22.13       22.91      1.46 o 
  -4   1  13      128.42      142.37      3.18 o 
  -3   1  13        0.11       -0.12      0.60 o 
  -2   1  13       17.51       17.97      0.69 o 
  -1   1  13      344.48      317.03      9.09 o 
   0   1  13      273.23      277.97      4.77 o 
   1   1  13       33.65       26.63      1.92 o 
   2   1  13       44.10       36.49      2.54 o 
   3   1  13       68.69       76.18      2.72 o 
   4   1  13      598.42      623.24      6.56 o 
   5   1  13        0.92        1.12      0.84 o 
   6   1  13        8.60        7.49      0.67 o 
  -5   2  13       14.36       11.68      0.89 o 
  -4   2  13       11.16       10.69      1.16 o 
  -3   2  13      164.39      166.57      1.86 o 
  -2   2  13       12.62       11.97      0.57 o 
  -1   2  13       53.45       54.78      1.30 o 
   0   2  13      205.27      192.30      4.35 o 
   1   2  13       56.69       48.05      2.94 o 
   2   2  13      263.20      252.82      5.33 o 
   3   2  13      127.31      125.00      3.45 o 
   4   2  13      131.54      127.85      2.56 o 
   5   2  13       62.73       62.10      1.61 o 
   6   2  13        0.68        0.39      0.60 o 
  -4   3  13      109.16      110.54      2.09 o 
  -3   3  13       80.16       83.69      1.52 o 
  -2   3  13      239.04      229.48      1.91 o 
  -1   3  13       14.99       14.21      0.83 o 
   0   3  13       87.48       82.05      8.91 o 
   1   3  13       17.14       21.49      2.03 o 
   2   3  13      713.71      704.15     17.11 o 
   3   3  13      603.30      611.00      7.29 o 
   4   3  13      304.07      309.42      3.77 o 
   5   3  13        1.73        2.27      0.70 o 
   6   3  13       13.51       16.16      0.79 o 
  -4   4  13       12.65        7.10      0.82 o 
  -3   4  13       29.74       29.02      0.89 o 
  -2   4  13      109.55      110.57      1.44 o 
  -1   4  13      506.31      509.16      2.99 o 
   0   4  13        0.00        0.17      0.50 o 
   1   4  13      345.10      349.07      2.34 o 
   2   4  13      474.54      482.06      4.63 o 
   3   4  13      243.61      244.71      3.45 o 
   4   4  13        0.00        0.94      0.79 o 
   5   4  13        3.14        5.15      0.86 o 
   6   4  13        0.18        0.53      0.66 o 
  -4   5  13       18.76       12.77      0.91 o 
  -3   5  13        0.01        0.34      0.61 o 
  -2   5  13      417.15      416.03      3.48 o 
  -1   5  13       12.69       11.62      0.67 o 
   0   5  13       31.33       28.57      0.75 o 
   1   5  13      134.24      138.29      2.42 o 
   2   5  13      333.08      344.70      3.18 o 
   3   5  13        1.07        0.48      0.66 o 
   4   5  13       15.67       10.83      1.14 o 
   5   5  13        0.05        0.07      0.96 o 
   6   5  13       61.02       58.00      1.88 o 
  -3   6  13        3.97        2.38      0.79 o 
  -2   6  13      143.18      147.19      3.80 o 
  -1   6  13      241.97      260.17      2.25 o 
   0   6  13       45.48       47.44      1.07 o 
   1   6  13       94.55      102.91      1.22 o 
   2   6  13        0.61        1.11      0.57 o 
   3   6  13       10.17        6.31      0.70 o 
   4   6  13        3.71        3.99      1.06 o 
   5   6  13       10.32        9.91      1.16 o 
   6   6  13        0.03       -0.20      0.48 o 
  -2   7  13      174.90      180.30      2.44 o 
  -1   7  13       54.49       55.39      1.05 o 
   0   7  13       33.11       33.56      1.00 o 
   1   7  13      172.79      187.41      1.82 o 
   2   7  13        1.46        1.12      0.63 o 
   3   7  13        1.89        1.34      0.56 o 
   4   7  13       14.87       14.62      1.00 o 
   5   7  13        4.15        3.59      0.88 o 
  -2   8  13        1.62        0.96      0.53 o 
  -1   8  13        2.32        1.96      0.59 o 
   0   8  13       21.50       21.52      0.86 o 
   1   8  13       67.41       75.16      1.62 o 
   2   8  13      199.59      208.55      2.26 o 
   3   8  13       81.25       84.30      1.92 o 
   4   8  13       45.46       49.42      1.28 o 
   5   8  13        7.46        6.13      0.64 o 
   0   9  13       70.34       69.72      1.52 o 
   1   9  13        7.08        6.43      0.93 o 
   2   9  13        0.17        0.42      0.63 o 
   3   9  13       17.76       17.62      1.13 o 
   4   9  13        1.02        0.76      0.49 o 
   1  10  13       81.15       73.67      1.22 o 
   2  10  13      168.98      171.03      1.88 o 
   3  10  13        4.94        5.66      0.58 o 
  -2  -9  14        8.36       11.45      0.77 o 
  -1  -9  14       15.70       15.93      0.70 o 
   0  -9  14       32.80       28.03      2.64 o 
   1  -9  14        2.10        3.47      0.73 o 
  -3  -8  14       46.45       54.91      1.30 o 
  -2  -8  14       23.19       25.05      0.98 o 
  -1  -8  14       24.23       27.75      2.24 o 
   0  -8  14        3.19        4.07      0.81 o 
   1  -8  14      107.82       95.89      1.81 o 
   2  -8  14       29.96       24.36      1.34 o 
  -4  -7  14        5.49        5.14      0.48 o 
  -3  -7  14       47.75       58.26      1.45 o 
  -2  -7  14        5.76        6.56      1.07 o 
  -1  -7  14       19.06       20.96      2.59 o 
   0  -7  14      166.37      159.96      2.96 o 
   1  -7  14       19.01       16.82      3.07 o 
   2  -7  14      156.93      145.15     11.08 o 
   3  -7  14        0.82        0.60      0.43 o 
  -4  -6  14        5.95        7.79      0.67 o 
  -3  -6  14       11.95       14.10      1.57 o 
  -2  -6  14        7.80        6.77      1.06 o 
  -1  -6  14      348.42      358.13      3.45 o 
   0  -6  14      353.44      374.93      6.48 o 
   1  -6  14      234.59      244.01      3.56 o 
   2  -6  14        2.47        2.15      0.74 o 
   3  -6  14       75.20       68.59      2.02 o 
  -5  -5  14        0.04       -0.34      0.68 o 
  -4  -5  14       65.31       69.42      1.53 o 
  -3  -5  14       37.58       35.15      1.27 o 
  -2  -5  14       35.92       33.15      0.99 o 
  -1  -5  14     1114.62     1113.98      7.31 o 
   0  -5  14       59.78       66.52      3.06 o 
   1  -5  14        2.55        3.66      1.62 o 
   2  -5  14       18.29       19.55      1.27 o 
   3  -5  14       40.81       34.85      2.20 o 
   4  -5  14        0.19        0.31      0.73 o 
  -5  -4  14        0.36        0.49      0.58 o 
  -4  -4  14        1.19        1.25      0.60 o 
  -3  -4  14       72.66       67.16      1.23 o 
  -2  -4  14       68.17       65.11      1.55 o 
  -1  -4  14      891.83      865.78      4.50 o 
   0  -4  14       59.89       59.54      2.76 o 
   1  -4  14       22.55       21.11      1.97 o 
   2  -4  14        8.29        7.91      2.69 o 
   3  -4  14       80.70       86.07      2.11 o 
   4  -4  14      453.22      457.78     13.11 o 
   5  -4  14      220.72      186.22      2.78 o 
  -5  -3  14        1.32        0.51      0.62 o 
  -4  -3  14       35.73       29.56      0.94 o 
  -3  -3  14      445.76      442.79      2.79 o 
  -2  -3  14      232.18      233.55      2.02 o 
  -1  -3  14      414.44      405.23      3.05 o 
   0  -3  14        6.41        5.70      1.48 o 
   1  -3  14        6.27        6.21      1.57 o 
   2  -3  14       41.75       39.02      1.60 o 
   3  -3  14      142.96      143.31      6.03 o 
   4  -3  14      223.83      217.01      9.29 o 
   5  -3  14       38.55       34.99      1.08 o 
  -5  -2  14       48.49       59.26      1.37 o 
  -4  -2  14        1.23        1.18      0.68 o 
  -3  -2  14       97.82       84.57      2.23 o 
  -2  -2  14       62.53       58.87      1.20 o 
  -1  -2  14       77.46       73.15      1.59 o 
   0  -2  14       16.71       16.88      2.13 o 
   1  -2  14       79.48       76.59      4.71 o 
   2  -2  14       92.51       89.33      2.29 o 
   3  -2  14       18.35       20.46      1.09 o 
   4  -2  14      526.65      565.61     12.17 o 
   5  -2  14      274.20      296.36      4.26 o 
  -5  -1  14       40.75       51.53      5.30 o 
  -4  -1  14       63.68       75.96      1.31 o 
  -3  -1  14      815.57      813.14      4.08 o 
  -2  -1  14      418.43      407.06      5.35 o 
  -1  -1  14      256.12      246.26      3.90 o 
   0  -1  14      401.95      393.40      7.75 o 
   1  -1  14      100.44      108.59      4.41 o 
   2  -1  14      367.16      356.95      5.56 o 
   3  -1  14      494.69      491.11      3.87 o 
   4  -1  14      507.23      525.14      3.49 o 
   5  -1  14       51.77       54.04      2.79 o 
   6  -1  14        7.80        7.45      0.81 o 
  -5   0  14        4.15        5.07      1.07 o 
  -4   0  14       76.60       80.57      1.50 o 
  -3   0  14      496.10      498.04      3.59 o 
  -2   0  14      155.24      154.39      2.25 o 
  -1   0  14      672.72      656.15      6.94 o 
   0   0  14      391.33      378.41      7.37 o 
   1   0  14        8.75        8.38      2.28 o 
   2   0  14      191.04      178.78      4.01 o 
   3   0  14       39.23       42.36      1.61 o 
   4   0  14      339.83      356.43      4.82 o 
   5   0  14      197.65      211.17      2.57 o 
   6   0  14        6.33        4.73      0.89 o 
  -5   1  14        4.68        6.32      0.80 o 
  -4   1  14        8.14        8.06      0.76 o 
  -3   1  14       22.57       23.21      0.97 o 
  -2   1  14      599.17      591.46      4.24 o 
  -1   1  14      197.05      193.66      2.38 o 
   0   1  14      134.39      120.17      4.31 o 
   1   1  14       25.47       14.90      1.91 o 
   2   1  14      498.15      460.20     11.79 o 
   3   1  14     2004.87     2006.94     12.95 o 
   4   1  14      570.63      597.94      4.41 o 
   5   1  14        0.50        1.13      0.80 o 
   6   1  14        1.34        1.29      0.64 o 
  -4   2  14      166.15      170.99      2.88 o 
  -3   2  14      714.28      736.93      4.82 o 
  -2   2  14      598.35      605.93      3.27 o 
  -1   2  14      176.00      176.81      2.51 o 
   0   2  14       31.02       25.33      1.43 o 
   1   2  14      318.02      307.34     10.26 o 
   2   2  14      766.57      775.36      7.55 o 
   3   2  14        3.48        4.36      1.36 o 
   4   2  14        6.19        4.96      1.58 o 
   5   2  14       10.44        9.98      0.98 o 
   6   2  14       36.73       31.89      3.24 o 
  -4   3  14       33.42       33.33      1.20 o 
  -3   3  14       27.44       28.40      1.00 o 
  -2   3  14      366.13      379.97      2.73 o 
  -1   3  14      174.78      168.36      1.95 o 
   0   3  14      245.02      232.78      2.62 o 
   1   3  14       42.47       39.61      1.19 o 
   2   3  14       20.43       28.35      5.33 o 
   3   3  14     2449.67     2434.12     10.60 o 
   4   3  14       56.04       62.59      1.54 o 
   5   3  14        0.38        0.03      0.65 o 
   6   3  14        1.43        0.75      0.67 o 
  -3   4  14       60.40       54.26      1.57 o 
  -2   4  14       25.38       26.37      0.97 o 
  -1   4  14       24.33       24.32      0.83 o 
   0   4  14        0.53        0.85      0.61 o 
   1   4  14      136.54      139.16      1.47 o 
   2   4  14      603.35      587.95      4.06 o 
   3   4  14        0.08       -0.24      1.01 o 
   4   4  14        1.26        1.25      0.75 o 
   5   4  14        4.77        5.60      0.84 o 
  -3   5  14        3.61        2.51      0.83 o 
  -2   5  14       10.41       10.48      0.80 o 
  -1   5  14       44.36       45.68      1.17 o 
   0   5  14       78.59       81.66      1.30 o 
   1   5  14       10.41       12.31      0.67 o 
   2   5  14        1.99        1.63      0.64 o 
   3   5  14      924.86      939.10      5.19 o 
   4   5  14        1.46        1.33      0.73 o 
   5   5  14       26.96       20.69      1.19 o 
   6   5  14        7.53        6.22      0.82 o 
  -3   6  14       31.22       27.01      1.16 o 
  -2   6  14        0.55        0.78      0.76 o 
  -1   6  14        0.01        0.43      0.58 o 
   0   6  14        2.94        3.41      0.64 o 
   1   6  14      328.73      338.06      3.95 o 
   2   6  14      114.02      129.25      1.53 o 
   3   6  14        3.60        4.15      0.76 o 
   4   6  14       19.52       15.52      1.19 o 
   5   6  14        8.97        9.00      0.77 o 
   6   6  14        0.34        1.03      0.54 o 
  -2   7  14       43.48       47.72      2.43 o 
  -1   7  14        9.74       10.73      0.90 o 
   0   7  14       36.47       37.94      1.03 o 
   1   7  14        1.14        1.73      0.72 o 
   2   7  14       52.45       58.27      1.83 o 
   3   7  14       83.72       79.67      1.23 o 
   4   7  14       40.55       35.36      0.99 o 
   5   7  14       26.80       18.27      0.94 o 
  -1   8  14        0.21        0.17      0.63 o 
   0   8  14        0.05       -0.21      0.58 o 
   1   8  14      243.43      261.43      2.55 o 
   2   8  14       71.24       76.44      1.39 o 
   3   8  14        3.44        3.49      0.56 o 
   4   8  14       35.54       27.86      1.11 o 
   5   8  14        1.66        2.07      0.46 o 
   0   9  14       10.26       10.08      0.61 o 
   1   9  14       48.46       51.30      5.10 o 
   2   9  14        0.09        0.62      0.76 o 
   3   9  14        1.21        1.84      0.99 o 
   4   9  14        0.09        0.09      0.72 o 
   1  10  14       40.91       32.43      1.08 o 
   2  10  14       48.55       40.76      0.89 o 
   3  10  14       61.36       51.09      0.87 o 
  -2  -9  15        0.80        1.45      0.48 o 
  -1  -9  15       52.58       55.13      0.84 o 
   0  -9  15        2.38        2.73      0.53 o 
  -3  -8  15       66.47       65.07      1.70 o 
  -2  -8  15        0.47        0.16      0.56 o 
  -1  -8  15      100.86      108.50      2.91 o 
   0  -8  15      137.41      154.98      4.12 o 
   1  -8  15       56.22       61.38      2.98 o 
   2  -8  15       18.87       17.32      1.33 o 
  -4  -7  15      109.62      108.20      2.00 o 
  -3  -7  15        1.75        2.87      0.76 o 
  -2  -7  15      121.33      139.18      2.65 o 
  -1  -7  15      126.90      135.26      2.58 o 
   0  -7  15       54.49       58.16      1.45 o 
   1  -7  15        2.07        0.75      0.90 o 
   2  -7  15       29.03       26.26      1.67 o 
   3  -7  15       20.89       16.17      1.02 o 
  -4  -6  15       14.67       13.64      0.71 o 
  -3  -6  15        0.20        0.89      0.91 o 
  -2  -6  15       18.18       20.19      1.00 o 
  -1  -6  15        2.99        2.40      0.81 o 
   0  -6  15        7.35       10.30      1.37 o 
   1  -6  15       15.35       16.60      1.28 o 
   2  -6  15        0.93        3.68      1.73 o 
   3  -6  15       53.79       39.93      1.18 o 
  -4  -5  15       28.61       37.59      1.42 o 
  -3  -5  15        0.05        0.67      0.69 o 
  -2  -5  15       54.36       59.52      1.28 o 
  -1  -5  15      332.46      340.15      3.25 o 
   0  -5  15      349.19      351.52     15.81 o 
   1  -5  15       29.76       32.00      2.36 o 
   2  -5  15       16.33       14.38      1.17 o 
   3  -5  15        3.03        2.30      0.97 o 
   4  -5  15        3.93        3.45      1.00 o 
  -4  -4  15        0.28        0.43      0.78 o 
  -3  -4  15       23.75       25.98      1.01 o 
  -2  -4  15        7.11        6.90      0.71 o 
  -1  -4  15      273.53      275.27      2.65 o 
   0  -4  15       43.46       43.20      1.84 o 
   1  -4  15       33.84       35.03      2.32 o 
   2  -4  15       75.04       77.50      2.11 o 
   3  -4  15      107.74      117.82      6.25 o 
   4  -4  15        2.66        1.12      1.29 o 
  -5  -3  15        7.21        6.81      0.97 o 
  -4  -3  15       62.10       68.22      1.30 o 
  -3  -3  15       92.62       85.04      2.21 o 
  -2  -3  15       14.06       11.88      0.77 o 
  -1  -3  15     1150.78     1123.34      4.14 o 
   0  -3  15      170.58      164.53      2.34 o 
   1  -3  15       47.56       48.86      2.58 o 
   2  -3  15       47.72       45.65      1.74 o 
   3  -3  15      108.46      110.24      2.45 o 
   4  -3  15      128.51      136.48      4.42 o 
   5  -3  15        2.44        2.13      0.46 o 
  -4  -2  15       47.56       40.51      1.01 o 
  -3  -2  15       48.61       40.89      1.15 o 
  -2  -2  15      161.20      150.99      1.66 o 
  -1  -2  15        1.40        0.94      0.64 o 
   0  -2  15      167.49      155.31      3.32 o 
   1  -2  15        1.63        2.26      1.18 o 
   2  -2  15       88.10       88.84      2.24 o 
   3  -2  15       91.11       95.61      1.79 o 
   4  -2  15        1.10        0.72      0.77 o 
   5  -2  15       37.03       34.81      1.44 o 
  -5  -1  15       14.72       16.70      1.04 o 
  -4  -1  15        1.51        1.51      0.83 o 
  -3  -1  15       53.21       51.03      1.21 o 
  -2  -1  15      236.37      234.61      2.70 o 
  -1  -1  15      332.75      302.42      4.06 o 
   0  -1  15       61.59       60.44      1.71 o 
   1  -1  15        4.64        7.44      1.52 o 
   2  -1  15       17.42       14.38      1.77 o 
   3  -1  15        4.16        5.77      1.43 o 
   4  -1  15      150.36      155.31      2.87 o 
   5  -1  15        0.34        0.07      0.69 o 
  -4   0  15        5.76        4.98      0.82 o 
  -3   0  15      115.10      105.35      2.18 o 
  -2   0  15      155.50      148.57      1.98 o 
  -1   0  15        0.23        0.87      0.63 o 
   0   0  15       50.89       54.78      2.22 o 
   1   0  15       47.81       41.80      2.17 o 
   2   0  15       14.76       15.32      1.75 o 
   3   0  15      526.27      522.17     16.47 o 
   4   0  15       54.62       63.09      3.24 o 
   5   0  15       62.04       66.47      1.51 o 
   6   0  15        5.79        5.39      0.76 o 
  -4   1  15        0.81        0.63      0.65 o 
  -3   1  15        2.02        2.66      0.83 o 
  -2   1  15        6.19        6.63      0.64 o 
  -1   1  15       96.87      104.91      1.91 o 
   0   1  15       30.04       29.67      1.10 o 
   1   1  15       29.06       27.47      1.44 o 
   2   1  15      352.25      321.59     11.24 o 
   3   1  15       72.80       79.83      2.62 o 
   4   1  15      116.97      126.05      2.16 o 
   5   1  15        3.18        3.13      0.80 o 
   6   1  15       10.68       11.99      1.01 o 
  -4   2  15        1.27        1.12      1.01 o 
  -3   2  15       88.84       96.73      1.90 o 
  -2   2  15      300.99      307.42      2.86 o 
  -1   2  15       12.66       11.20      0.80 o 
   0   2  15       25.66       24.84      1.23 o 
   1   2  15       11.40       11.27      0.88 o 
   2   2  15      521.67      508.09      4.45 o 
   3   2  15      214.49      225.68      4.70 o 
   4   2  15       43.57       43.20      1.77 o 
   5   2  15       24.82       22.95      1.55 o 
   6   2  15       10.61       12.66      1.09 o 
  -4   3  15       41.36       34.26      1.50 o 
  -3   3  15        2.93        2.99      0.95 o 
  -2   3  15       51.99       52.39      1.05 o 
  -1   3  15        6.46        6.92      0.67 o 
   0   3  15       62.14       63.15      1.19 o 
   1   3  15      344.87      303.73      3.64 o 
   2   3  15      603.69      607.86      5.30 o 
   3   3  15      109.15       99.99      2.40 o 
   4   3  15       74.05       78.00      2.09 o 
   5   3  15        6.98        7.13      1.16 o 
   6   3  15        4.49        4.87      0.84 o 
  -3   4  15        0.10       -0.01      0.83 o 
  -2   4  15      704.57      744.70     10.10 o 
  -1   4  15       17.89       20.52      0.90 o 
   0   4  15       19.97       20.35      0.95 o 
   1   4  15        2.61        2.61      0.61 o 
   2   4  15      932.10      939.93      7.47 o 
   3   4  15       10.75        9.61      1.23 o 
   4   4  15       24.55       23.70      1.41 o 
   5   4  15       15.40       19.44      1.26 o 
   6   4  15       10.49       12.33      0.90 o 
  -3   5  15        0.69        0.03      1.28 o 
  -2   5  15        0.58        0.19      0.71 o 
  -1   5  15        9.20       10.25      0.82 o 
   0   5  15      120.46      110.01      1.62 o 
   1   5  15      226.65      223.54      1.95 o 
   2   5  15      725.42      736.76      5.51 o 
   3   5  15      179.42      191.29      3.18 o 
   4   5  15       13.00       17.16      1.86 o 
   5   5  15        4.11        2.40      0.80 o 
   6   5  15       25.64       21.24      1.00 o 
  -2   6  15       76.96       78.90      2.38 o 
  -1   6  15       20.40       21.82      0.90 o 
   0   6  15       39.84       44.01      1.00 o 
   1   6  15      192.11      200.89      2.51 o 
   2   6  15        5.05        4.96      0.64 o 
   3   6  15       88.77       93.60      1.89 o 
   4   6  15       13.23       11.67      0.91 o 
   5   6  15        3.64        3.92      0.59 o 
  -2   7  15       11.23        9.33      1.90 o 
  -1   7  15       21.51       19.32      0.95 o 
   0   7  15        1.52        2.32      0.64 o 
   1   7  15        0.06        0.62      0.65 o 
   2   7  15      360.53      372.05      2.93 o 
   3   7  15        6.49        5.76      0.75 o 
   4   7  15        0.02        0.04      0.64 o 
   5   7  15        0.27        0.92      0.51 o 
  -1   8  15       20.70       18.45      0.78 o 
   0   8  15       32.26       32.76      0.86 o 
   1   8  15      157.02      170.02      1.82 o 
   2   8  15        0.00        0.29      0.66 o 
   3   8  15       22.84       21.46      0.95 o 
   4   8  15       64.12       67.91      2.00 o 
   0   9  15        2.80        1.94      0.77 o 
   1   9  15       71.89       68.08      1.37 o 
   2   9  15       26.33       21.28      0.96 o 
   3   9  15       28.00       30.41      1.42 o 
   4   9  15        1.66        1.32      0.55 o 
  -1  -9  16        6.14        6.80      0.53 o 
   0  -9  16       11.79        7.46      0.76 o 
  -3  -8  16       58.85       49.09      6.61 o 
  -2  -8  16      139.12      162.38      5.25 o 
  -1  -8  16       10.13       13.50      0.68 o 
   0  -8  16        9.60        7.05      0.86 o 
   1  -8  16        1.56        0.43      0.56 o 
  -3  -7  16       15.59       15.74      0.80 o 
  -2  -7  16        3.77        4.08      0.66 o 
  -1  -7  16       35.25       37.09      1.24 o 
   0  -7  16       29.89       27.69      1.46 o 
   1  -7  16        8.36        9.03      1.10 o 
   2  -7  16       58.71       45.06     10.79 o 
  -4  -6  16       13.39       11.45      0.57 o 
  -3  -6  16        0.42       -0.50      0.79 o 
  -2  -6  16        0.19        0.77      0.61 o 
  -1  -6  16       30.03       32.71      1.11 o 
   0  -6  16       84.58       86.73      1.80 o 
   1  -6  16        0.33        1.17      0.87 o 
   2  -6  16        3.34        3.29      1.16 o 
   3  -6  16        0.70        0.77      0.59 o 
  -4  -5  16        0.04        0.77      0.60 o 
  -3  -5  16       10.75       11.76      0.88 o 
  -2  -5  16       23.62       27.65      0.80 o 
  -1  -5  16       20.28       21.47      0.91 o 
   0  -5  16       34.06       35.03      1.76 o 
   1  -5  16        0.13        0.86      1.01 o 
   2  -5  16       29.92       29.89      2.10 o 
   3  -5  16       27.92       25.99      1.21 o 
  -4  -4  16       73.48       92.72      2.29 o 
  -3  -4  16       66.60       69.93      1.50 o 
  -2  -4  16      187.64      196.63      1.88 o 
  -1  -4  16       70.15       71.21      1.48 o 
   0  -4  16       18.02       19.12      1.18 o 
   1  -4  16        4.78        4.09      1.64 o 
   2  -4  16       14.43       12.82      1.21 o 
   3  -4  16       79.06       84.25      8.36 o 
   4  -4  16        0.57        1.08      0.81 o 
  -4  -3  16        1.43        2.92      0.69 o 
  -3  -3  16        6.60        7.67      0.82 o 
  -2  -3  16      127.41      134.59      1.67 o 
  -1  -3  16      253.56      241.79      2.17 o 
   0  -3  16       26.14       20.80      1.09 o 
   1  -3  16        4.40        1.90      1.60 o 
   2  -3  16        0.82        1.72      1.03 o 
   3  -3  16        0.05        0.29      0.97 o 
   4  -3  16       48.28       53.37      2.44 o 
   5  -3  16       11.85        8.57      0.61 o 
  -4  -2  16        0.24       -0.39      0.65 o 
  -3  -2  16        4.93        7.63      0.91 o 
  -2  -2  16        3.05        3.32      0.66 o 
  -1  -2  16        5.17        4.36      0.70 o 
   0  -2  16       64.51       63.75      1.32 o 
   1  -2  16       81.58       79.96      3.09 o 
   2  -2  16      143.43      144.88      4.05 o 
   3  -2  16       32.50       32.59      1.60 o 
   4  -2  16       44.98       49.29      1.64 o 
   5  -2  16       59.74       56.68      6.90 o 
  -4  -1  16       13.96       17.29      0.96 o 
  -3  -1  16        3.50        6.24      0.91 o 
  -2  -1  16      521.96      529.21      5.47 o 
  -1  -1  16      161.25      152.61      2.00 o 
   0  -1  16        7.77        9.09      1.24 o 
   1  -1  16        1.62        1.84      1.56 o 
   2  -1  16       17.85       18.14      1.82 o 
   3  -1  16       33.95       34.46      1.29 o 
   4  -1  16       35.74       36.70      1.08 o 
   5  -1  16       18.57       17.56      0.87 o 
  -4   0  16        8.72        8.42      0.78 o 
  -3   0  16      164.58      172.09      3.03 o 
  -2   0  16       31.48       33.48      1.15 o 
  -1   0  16       75.23       71.96      1.44 o 
   0   0  16      199.07      180.45      3.98 o 
   1   0  16      115.61      102.02      2.33 o 
   2   0  16        8.69        8.46      1.99 o 
   3   0  16       51.67       53.74      1.53 o 
   4   0  16       25.86       26.73      1.20 o 
   5   0  16       80.35       94.75      1.99 o 
  -4   1  16        0.13        0.34      0.67 o 
  -3   1  16      180.43      193.23      3.42 o 
  -2   1  16      278.83      275.97      2.56 o 
  -1   1  16        0.03        0.28      1.17 o 
   0   1  16       12.92       13.68      1.01 o 
   1   1  16       17.75       18.40      0.97 o 
   2   1  16      532.30      533.53      5.95 o 
   3   1  16      593.02      622.43      5.47 o 
   4   1  16       49.88       54.71      1.55 o 
   5   1  16       10.72       12.13      0.88 o 
   6   1  16        5.09        5.57      0.71 o 
  -4   2  16       50.38       43.74      1.78 o 
  -3   2  16      289.28      291.53     24.17 o 
  -2   2  16      108.78      116.28      1.55 o 
  -1   2  16       10.15       11.25      0.73 o 
   0   2  16        7.25        5.64      0.83 o 
   1   2  16      313.84      319.45      2.66 o 
   2   2  16      199.56      199.36      2.96 o 
   3   2  16       63.80       62.73      2.71 o 
   4   2  16       21.58       21.23      1.40 o 
   5   2  16        2.34        1.61      0.99 o 
   6   2  16       25.18       28.06      1.14 o 
  -4   3  16        0.01        0.11      0.67 o 
  -3   3  16      216.19      217.50      5.42 o 
  -2   3  16       19.72       20.57      0.88 o 
  -1   3  16      105.46      106.41      1.65 o 
   0   3  16       73.39       71.54      1.35 o 
   1   3  16        0.00        1.15      1.09 o 
   2   3  16      123.35      123.82      2.05 o 
   3   3  16       96.60       94.65      2.38 o 
   4   3  16       10.91       14.08      1.26 o 
   5   3  16       29.80       29.12      1.38 o 
   6   3  16        1.59        3.19      0.68 o 
  -3   4  16      171.21      173.57      3.58 o 
  -2   4  16       12.98       13.41      0.88 o 
  -1   4  16        0.54        1.52      0.66 o 
   0   4  16       37.86       40.04      0.95 o 
   1   4  16      464.87      478.53      3.98 o 
   2   4  16       31.75       36.34      0.99 o 
   3   4  16        7.12        7.54      1.15 o 
   4   4  16      152.77      153.40      6.65 o 
   5   4  16        0.00       -0.03      0.70 o 
   6   4  16        6.87        5.67      0.63 o 
  -3   5  16        0.13       -0.39      0.58 o 
  -2   5  16       30.92       31.96      0.98 o 
  -1   5  16      104.95      110.29      1.54 o 
   0   5  16       16.33       16.46      0.86 o 
   1   5  16       28.93       31.40      1.18 o 
   2   5  16      147.13      148.04      1.77 o 
   3   5  16        0.60        0.13      0.84 o 
   4   5  16        0.00       -0.40      1.51 o 
   5   5  16       18.75       19.25      1.07 o 
  -2   6  16        0.22        0.70      0.56 o 
  -1   6  16       73.31       74.32      1.44 o 
   0   6  16       12.75       13.74      0.74 o 
   1   6  16      368.18      390.82      4.04 o 
   2   6  16       43.70       43.71      1.07 o 
   3   6  16      101.90       99.44      2.27 o 
   4   6  16        0.82        1.42      0.93 o 
   5   6  16       27.78       35.03      0.92 o 
  -1   7  16        6.06        4.16      0.92 o 
   0   7  16      243.09      263.17      2.94 o 
   1   7  16      278.89      310.97      3.40 o 
   2   7  16      183.94      193.75      3.23 o 
   3   7  16        0.31        0.08      0.63 o 
   4   7  16        6.35        6.55      0.70 o 
   5   7  16        0.79        0.57      0.37 o 
  -1   8  16       13.15       10.30      0.53 o 
   0   8  16        2.58        2.67      0.76 o 
   1   8  16      122.39      121.44      2.00 o 
   2   8  16       25.30       21.41      1.03 o 
   3   8  16        1.88        1.90      0.61 o 
   4   8  16       14.53       14.22      0.61 o 
   1   9  16      214.61      175.61      8.06 o 
   2   9  16       49.15       45.82      1.07 o 
   3   9  16      123.88      112.13      1.44 o 
  -2  -8  17      176.76      170.02      2.01 o 
  -1  -8  17        1.31        1.21      0.49 o 
   0  -8  17       36.67       39.05      1.08 o 
   1  -8  17        3.05        3.08      0.72 o 
  -3  -7  17       24.71       27.11      0.91 o 
  -2  -7  17       23.55       27.28      0.98 o 
  -1  -7  17       15.85       18.94      0.81 o 
   0  -7  17       46.21       44.66      1.34 o 
   1  -7  17       17.97       14.06      0.76 o 
   2  -7  17       12.98        8.37      1.34 o 
  -3  -6  17       70.31       94.99      3.00 o 
  -2  -6  17       44.77       55.75      1.69 o 
  -1  -6  17       44.33       43.80      1.30 o 
   0  -6  17       25.59       27.50      1.51 o 
   1  -6  17       66.66       73.41      5.04 o 
   2  -6  17       28.39       22.13      2.04 o 
   3  -6  17       21.51       16.19      2.36 o 
  -4  -5  17        1.64        0.81      0.41 o 
  -3  -5  17       26.26       33.50      0.86 o 
  -2  -5  17        9.36        9.33      0.79 o 
  -1  -5  17       20.58       21.59      0.79 o 
   0  -5  17       36.12       37.01      1.18 o 
   1  -5  17        4.73        3.15      1.19 o 
   2  -5  17       19.67       22.07      1.38 o 
   3  -5  17        4.98        3.44      0.77 o 
   4  -5  17        0.07       -0.07      0.57 o 
  -4  -4  17       36.64       51.71      1.41 o 
  -3  -4  17      134.85      154.07      1.65 o 
  -2  -4  17        5.83        5.12      0.69 o 
  -1  -4  17       82.64       87.49      1.30 o 
   0  -4  17      369.33      387.86      3.12 o 
   1  -4  17        3.77        5.70      1.26 o 
   2  -4  17       53.72       53.52      2.60 o 
   3  -4  17       11.77       10.90      0.99 o 
   4  -4  17       33.32       30.11      2.60 o 
  -4  -3  17      101.75      110.20      4.08 o 
  -3  -3  17        8.24       12.51      0.98 o 
  -2  -3  17        1.80        1.46      0.64 o 
  -1  -3  17        7.73        9.03      0.68 o 
   0  -3  17      116.57      114.94      1.80 o 
   1  -3  17        0.00       -0.76      1.05 o 
   2  -3  17        1.81        2.60      1.06 o 
   3  -3  17        8.67        6.79      1.06 o 
   4  -3  17       51.45       54.30      2.22 o 
  -4  -2  17        0.07        1.11      0.63 o 
  -3  -2  17        9.27        8.42      0.90 o 
  -2  -2  17      176.03      174.58      2.53 o 
  -1  -2  17        6.59        8.29      0.74 o 
   0  -2  17       28.45       25.35      1.00 o 
   1  -2  17       44.41       40.61      1.65 o 
   2  -2  17      106.67      104.00      2.40 o 
   3  -2  17       11.46       12.72      1.24 o 
   4  -2  17        2.56        3.64      0.86 o 
   5  -2  17       11.04        7.04      1.43 o 
  -4  -1  17        4.79        7.08      0.91 o 
  -3  -1  17       40.10       45.30      1.53 o 
  -2  -1  17       26.99       28.36      1.27 o 
  -1  -1  17       20.81       21.08      1.01 o 
   0  -1  17       30.66       32.53      1.06 o 
   1  -1  17       12.33        9.12      1.82 o 
   2  -1  17       24.58       26.53      1.51 o 
   3  -1  17       27.87       26.66      1.15 o 
   4  -1  17        6.62        7.62      0.71 o 
   5  -1  17       16.36       18.43      2.12 o 
  -4   0  17        3.38        2.05      0.70 o 
  -3   0  17      303.26      330.15      2.37 o 
  -2   0  17      130.66      135.44      1.89 o 
  -1   0  17        2.66        2.77      0.71 o 
   0   0  17        2.33        2.78      0.70 o 
   1   0  17       12.79       14.83      1.65 o 
   2   0  17       58.18       56.78      1.93 o 
   3   0  17      146.73      152.17      2.30 o 
   4   0  17       40.08       41.57      2.37 o 
   5   0  17        0.85        1.35      0.59 o 
  -4   1  17      175.56      177.70      2.97 o 
  -3   1  17       84.49       88.47      2.10 o 
  -2   1  17      280.09      288.75      4.46 o 
  -1   1  17      127.36      126.76      3.12 o 
   0   1  17      114.60      113.08      1.99 o 
   1   1  17       38.53       38.09      1.13 o 
   2   1  17       14.11       12.63      1.07 o 
   3   1  17       37.51       38.60      2.07 o 
   4   1  17        0.72        0.37      0.85 o 
   5   1  17       58.17       68.67      3.62 o 
  -4   2  17       11.97        9.29      0.94 o 
  -3   2  17       10.86       11.57      1.79 o 
  -2   2  17       11.14       11.81      0.76 o 
  -1   2  17        6.78        7.18      0.69 o 
   0   2  17        7.25        5.83      1.19 o 
   1   2  17       33.29       35.58      1.12 o 
   2   2  17       67.38       70.89      1.72 o 
   3   2  17       65.36       69.87      2.12 o 
   4   2  17       17.04       16.35      0.94 o 
   5   2  17        0.60        1.46      0.89 o 
  -3   3  17       56.52       52.32      2.29 o 
  -2   3  17      230.06      243.28      2.28 o 
  -1   3  17      119.96      122.82      1.43 o 
   0   3  17       10.56       11.76      1.04 o 
   1   3  17       73.20       73.31      1.44 o 
   2   3  17       30.25       31.90      1.04 o 
   3   3  17       14.17       17.63      1.39 o 
   4   3  17      114.34      116.12      1.98 o 
   5   3  17      179.26      223.13      8.43 o 
  -3   4  17       26.32       19.55      1.96 o 
  -2   4  17       13.56       13.13      0.82 o 
  -1   4  17        0.53        1.68      0.63 o 
   0   4  17        0.83        2.17      0.66 o 
   1   4  17      236.08      237.33      2.88 o 
   2   4  17      131.13      131.97      1.64 o 
   3   4  17       41.52       34.82      1.63 o 
   4   4  17        0.30        0.96      0.96 o 
   5   4  17       17.40       27.04      1.52 o 
  -2   5  17       17.77       16.89      0.85 o 
  -1   5  17       18.40       14.69      0.93 o 
   0   5  17      167.90      184.03      1.97 o 
   1   5  17       38.26       39.99      0.95 o 
   2   5  17        2.00        0.98      0.55 o 
   3   5  17       20.99       16.51      0.86 o 
   4   5  17        6.11        4.58      1.01 o 
   5   5  17       27.47       29.65      1.25 o 
  -2   6  17       10.87        9.31      0.68 o 
  -1   6  17        2.24        2.35      0.65 o 
   0   6  17       27.75       28.83      1.15 o 
   1   6  17       46.95       52.44      1.13 o 
   2   6  17       41.55       39.23      1.26 o 
   3   6  17        3.48        4.34      0.69 o 
   4   6  17        1.55        2.92      0.66 o 
   5   6  17        2.27        2.04      0.34 o 
  -1   7  17        6.57        5.45      1.06 o 
   0   7  17       16.46       15.34      1.18 o 
   1   7  17        8.22        9.88      0.64 o 
   2   7  17       26.22       28.60      1.04 o 
   3   7  17        5.51        4.50      0.69 o 
   4   7  17        9.52        8.28      0.81 o 
   0   8  17        1.91        1.19      0.51 o 
   1   8  17        5.21        4.42      0.52 o 
   2   8  17        6.36        3.91      0.88 o 
   3   8  17        3.45        2.80      0.49 o 
   4   8  17       24.74       19.18      0.79 o 
   2   9  17        8.92        8.05      0.48 o 
  -1  -8  18        1.74        2.29      0.39 o 
   0  -8  18       44.07       35.79      2.06 o 
  -2  -7  18       17.32       19.92      0.94 o 
  -1  -7  18       75.80       83.77      1.59 o 
   0  -7  18       21.80       21.29      1.04 o 
   1  -7  18        1.03        0.39      0.50 o 
   2  -7  18        1.05       -0.31      0.64 o 
  -3  -6  18        3.34        2.34      0.63 o 
  -2  -6  18       20.52       24.99      1.38 o 
  -1  -6  18       40.77       41.89      1.42 o 
   0  -6  18       91.71      101.94      2.16 o 
   1  -6  18       30.65       29.14      1.07 o 
   2  -6  18       62.75       62.32      1.37 o 
  -3  -5  18        7.02        7.93      0.65 o 
  -2  -5  18       98.42      114.28      1.62 o 
  -1  -5  18       92.35       97.82      1.55 o 
   0  -5  18       41.05       40.54      1.37 o 
   1  -5  18      171.62      171.90      2.90 o 
   2  -5  18      186.34      187.03      4.14 o 
   3  -5  18       20.24       13.96      1.25 o 
  -4  -4  18      155.41      156.40      3.21 o 
  -3  -4  18       54.82       66.65      1.49 o 
  -2  -4  18        0.15        0.33      0.65 o 
  -1  -4  18       21.15       20.98      0.81 o 
   0  -4  18        8.14        7.14      1.34 o 
   1  -4  18       76.86       70.80      4.59 o 
   2  -4  18       17.07       17.32      1.82 o 
   3  -4  18       24.36       20.02      1.42 o 
  -4  -3  18        1.95        1.22      0.51 o 
  -3  -3  18        0.15        0.14      0.71 o 
  -2  -3  18       17.12       18.07      1.23 o 
  -1  -3  18      487.39      511.74      8.02 o 
   0  -3  18      274.78      293.80      3.82 o 
   1  -3  18       93.84       82.58      2.23 o 
   2  -3  18       96.49       89.59      3.28 o 
   3  -3  18       12.87       11.65      1.11 o 
   4  -3  18       15.46       17.41      1.39 o 
  -4  -2  18       37.54       38.03      1.06 o 
  -3  -2  18        0.55        0.81      0.63 o 
  -2  -2  18        6.51        7.09      0.85 o 
  -1  -2  18       18.33       17.37      0.87 o 
   0  -2  18        0.00        1.28      0.62 o 
   1  -2  18       46.08       31.96      1.49 o 
   2  -2  18       17.94       18.09      1.10 o 
   3  -2  18       43.47       42.79      1.64 o 
   4  -2  18      226.50      244.12      4.31 o 
   5  -2  18       15.38       12.34      0.86 o 
  -4  -1  18       22.39       24.72      0.88 o 
  -3  -1  18        0.38        0.37      0.71 o 
  -2  -1  18       14.52       15.31      0.86 o 
  -1  -1  18       21.25       17.28      0.95 o 
   0  -1  18       30.34       34.64      1.12 o 
   1  -1  18       67.83       57.30      1.83 o 
   2  -1  18        7.54       12.61      1.01 o 
   3  -1  18       11.07       10.85      1.26 o 
   4  -1  18        2.42        4.05      1.16 o 
   5  -1  18       27.76       20.97      1.81 o 
  -4   0  18        2.42        2.12      0.92 o 
  -3   0  18        0.19        0.54      0.84 o 
  -2   0  18      107.13      112.96      1.50 o 
  -1   0  18        1.81        3.52      0.79 o 
   0   0  18      162.01      139.42      1.86 o 
   1   0  18       52.55       40.18      1.41 o 
   2   0  18        1.46        2.62      1.17 o 
   3   0  18      108.61      114.53      2.19 o 
   4   0  18        4.82        4.97      0.68 o 
   5   0  18       39.32       45.44      5.79 o 
  -3   1  18        1.15        1.21      0.96 o 
  -2   1  18        0.82        1.34      0.89 o 
  -1   1  18       11.43       11.32      1.22 o 
   0   1  18      145.38      138.99      2.63 o 
   1   1  18      133.95      123.38      1.78 o 
   2   1  18        2.98        5.04      0.78 o 
   3   1  18       47.66       53.16      2.14 o 
   4   1  18       13.39       12.75      1.00 o 
   5   1  18        6.98        6.47      0.84 o 
  -3   2  18       28.80       31.30      1.99 o 
  -2   2  18        0.83       -0.05      0.72 o 
  -1   2  18       28.89       30.47      1.58 o 
   0   2  18      610.39      600.52      5.47 o 
   1   2  18       69.46       67.33      1.69 o 
   2   2  18        0.72        0.42      0.73 o 
   3   2  18        0.24       -0.06      0.91 o 
   4   2  18        0.85        0.51      0.75 o 
   5   2  18        9.88        8.93      0.73 o 
  -3   3  18       24.34       21.56      1.40 o 
  -2   3  18       71.59       69.67      1.38 o 
  -1   3  18       78.05       78.71      2.17 o 
   0   3  18      153.53      157.66      2.97 o 
   1   3  18       38.24       35.47      1.04 o 
   2   3  18        0.14       -0.19      0.73 o 
   3   3  18      203.14      210.45      2.71 o 
   4   3  18       33.76       35.03      1.43 o 
   5   3  18       19.77       20.96      1.06 o 
  -3   4  18       72.93       60.39      1.69 o 
  -2   4  18       60.13       62.01      1.10 o 
  -1   4  18      128.84      139.17      3.37 o 
   0   4  18      134.48      144.16      1.98 o 
   1   4  18        6.97        6.27      0.93 o 
   2   4  18      298.55      311.24      2.65 o 
   3   4  18       34.65       41.88      1.69 o 
   4   4  18      102.83      105.00      2.09 o 
   5   4  18       32.30       33.96      1.11 o 
  -2   5  18        9.18        7.61      0.71 o 
  -1   5  18       16.18       17.92      1.04 o 
   0   5  18       21.00       21.90      0.93 o 
   1   5  18       98.68      102.39      1.45 o 
   2   5  18        7.89        9.57      0.69 o 
   3   5  18      354.44      367.26      2.65 o 
   4   5  18      253.98      262.39      6.53 o 
   5   5  18       37.00       43.84      4.54 o 
  -1   6  18      186.42      182.15      2.82 o 
   0   6  18       71.51       78.49      1.89 o 
   1   6  18       74.68       77.19      1.34 o 
   2   6  18      123.64      135.27      1.79 o 
   3   6  18       45.60       46.21      1.29 o 
   4   6  18       52.48       58.55      1.21 o 
   5   6  18        9.79        9.94      0.75 o 
  -1   7  18       29.01       22.51      0.71 o 
   0   7  18       73.95       79.38      1.30 o 
   1   7  18       22.20       23.26      0.71 o 
   2   7  18       44.03       47.72      2.34 o 
   3   7  18        1.70        2.51      0.56 o 
   4   7  18      111.09      113.10      2.89 o 
   1   8  18       21.79       18.51      0.69 o 
   2   8  18       11.21        8.41      0.71 o 
   3   8  18       35.88       31.55      1.11 o 
  -2  -7  19       81.79       80.12      1.60 o 
  -1  -7  19       52.20       52.01      5.38 o 
   0  -7  19       12.45       12.94      0.74 o 
   1  -7  19       24.56       19.37      0.87 o 
  -3  -6  19      132.10      110.41      1.89 o 
  -2  -6  19        2.77        3.95      0.81 o 
  -1  -6  19        2.66        2.52      0.52 o 
   0  -6  19        0.00        0.05      0.64 o 
   1  -6  19       37.55       43.66      1.33 o 
   2  -6  19        0.01        0.20      0.49 o 
  -2  -5  19        9.33       11.34      0.92 o 
  -1  -5  19       25.02       23.25      1.10 o 
   0  -5  19        6.08        8.52      0.85 o 
   1  -5  19        2.17        0.91      0.76 o 
   2  -5  19       21.19       20.78      1.07 o 
   3  -5  19        0.11        0.16      0.64 o 
  -3  -4  19       12.61       16.80      0.71 o 
  -2  -4  19        5.43        6.73      0.75 o 
  -1  -4  19      186.39      214.11      5.23 o 
   0  -4  19      286.30      306.65      3.05 o 
   1  -4  19        0.12        0.77      0.86 o 
   2  -4  19        8.38        8.08      1.07 o 
   3  -4  19       12.33       10.24      1.23 o 
  -3  -3  19       40.10       46.01      1.09 o 
  -2  -3  19       28.35       26.14      1.02 o 
  -1  -3  19      212.61      231.61      2.38 o 
   0  -3  19       93.76       87.90      1.59 o 
   1  -3  19      127.05      115.07      2.05 o 
   2  -3  19        3.80        3.86      1.57 o 
   3  -3  19        7.51        8.79      1.64 o 
   4  -3  19       72.13       60.09      1.69 o 
  -3  -2  19        0.63        0.17      0.60 o 
  -2  -2  19        0.06        0.62      0.64 o 
  -1  -2  19       12.27       15.99      1.00 o 
   0  -2  19      245.88      259.01      7.17 o 
   1  -2  19      101.01      101.26      1.65 o 
   2  -2  19       54.81       55.58      4.39 o 
   3  -2  19        0.02        0.74      0.91 o 
   4  -2  19       18.47       16.31      1.45 o 
  -3  -1  19        8.67        7.50      0.70 o 
  -2  -1  19      166.45      174.38      3.32 o 
  -1  -1  19        2.82        3.16      0.68 o 
   0  -1  19      331.49      298.29      2.52 o 
   1  -1  19      205.48      171.21      4.13 o 
   2  -1  19      120.27      114.45      2.00 o 
   3  -1  19        0.01        0.37      0.97 o 
   4  -1  19       30.76       36.28      2.01 o 
   5  -1  19       15.78       11.82      0.84 o 
  -3   0  19        0.09        0.21      0.72 o 
  -2   0  19       25.60       26.52      1.04 o 
  -1   0  19       66.86       58.53      2.68 o 
   0   0  19       34.54       29.49      1.55 o 
   1   0  19       68.49       67.03      1.43 o 
   2   0  19        2.75        4.62      0.76 o 
   3   0  19       31.78       31.04      1.58 o 
   4   0  19        4.47        6.14      0.73 o 
   5   0  19      101.36       85.03     13.59 o 
  -3   1  19        1.17        1.16      0.89 o 
  -2   1  19       75.69       79.65      1.91 o 
  -1   1  19        0.96        2.08      0.79 o 
   0   1  19       16.02       26.69      1.32 o 
   1   1  19      162.01      141.80      4.59 o 
   2   1  19       80.27       78.93      2.10 o 
   3   1  19       28.14       30.64      1.24 o 
   4   1  19       29.05       34.31      1.09 o 
   5   1  19       21.02       20.84      1.93 o 
  -3   2  19        0.22        0.79      0.67 o 
  -2   2  19       60.93       61.48      1.45 o 
  -1   2  19       89.41       82.58      1.69 o 
   0   2  19       39.30       32.45      1.00 o 
   1   2  19      198.22      187.60      3.91 o 
   2   2  19        3.95        3.97      0.75 o 
   3   2  19        3.70        3.71      0.94 o 
   4   2  19       59.36       57.88      1.39 o 
   5   2  19       43.70       47.06      2.37 o 
  -3   3  19       36.92       31.73      1.35 o 
  -2   3  19        3.32        3.41      0.53 o 
  -1   3  19      245.78      271.07      2.89 o 
   0   3  19        0.24        0.60      0.80 o 
   1   3  19      125.78      123.13      3.54 o 
   2   3  19        7.82        8.56      0.83 o 
   3   3  19       30.37       30.32      1.01 o 
   4   3  19       39.76       49.74      1.73 o 
   5   3  19       23.63       25.39      1.00 o 
  -2   4  19       64.53       56.75      1.88 o 
  -1   4  19      544.35      577.44      5.77 o 
   0   4  19       47.54       47.75      1.23 o 
   1   4  19        0.58        0.65      0.71 o 
   2   4  19        1.00        0.69      0.71 o 
   3   4  19      111.84      115.65      3.13 o 
   4   4  19      106.94      106.79      1.63 o 
   5   4  19        8.89        5.20      0.66 o 
  -1   5  19      193.49      196.92      2.05 o 
   0   5  19       38.57       42.25      1.29 o 
   1   5  19        0.69        0.91      0.71 o 
   2   5  19       34.94       40.02      1.28 o 
   3   5  19        4.90        4.95      0.70 o 
   4   5  19       10.50       11.02      0.73 o 
   5   5  19        0.48        1.30      0.64 o 
  -1   6  19      207.82      196.67      3.15 o 
   0   6  19        0.88        1.47      0.69 o 
   1   6  19       16.46       17.30      0.73 o 
   2   6  19        0.45        0.16      0.52 o 
   3   6  19       87.24       86.44      1.23 o 
   4   6  19      109.79      107.17      2.46 o 
   0   7  19       11.52       11.27      0.67 o 
   1   7  19       17.20       19.46      2.43 o 
   2   7  19       90.35       73.61      5.49 o 
   3   7  19        1.19        0.76      0.42 o 
   4   7  19        3.16        1.46      0.42 o 
   2   8  19       40.47       30.47      0.94 o 
  -1  -7  20       87.53       81.13      1.54 o 
   0  -7  20       25.34       23.02      2.61 o 
  -2  -6  20       29.47       26.44      1.17 o 
  -1  -6  20       27.53       20.29      0.82 o 
   0  -6  20       86.88       91.28      1.84 o 
   1  -6  20       29.46       28.24      1.90 o 
   2  -6  20        0.00        0.61      0.53 o 
  -2  -5  20        0.91        0.85      0.54 o 
  -1  -5  20       19.97       23.80      1.01 o 
   0  -5  20       34.81       37.69      0.96 o 
   1  -5  20       43.58       43.79      1.11 o 
   2  -5  20       18.78       17.07      0.88 o 
  -3  -4  20        0.53       -0.17      0.40 o 
  -2  -4  20        6.57        7.21      0.69 o 
  -1  -4  20       25.69       25.39      1.42 o 
   0  -4  20        5.40        4.76      0.88 o 
   1  -4  20        6.23        6.03      0.82 o 
   2  -4  20        0.32        0.15      0.61 o 
   3  -4  20        0.45        1.64      0.79 o 
  -3  -3  20       12.70       13.62      0.65 o 
  -2  -3  20       15.78       15.25      0.78 o 
  -1  -3  20       38.61       37.99      1.19 o 
   0  -3  20      144.14      156.42      2.66 o 
   1  -3  20       40.57       41.80      1.19 o 
   2  -3  20        1.79        2.42      1.07 o 
   3  -3  20        4.74        5.88      1.05 o 
  -3  -2  20       56.89       52.81      0.92 o 
  -2  -2  20       19.48       20.94      0.92 o 
  -1  -2  20      113.48      121.99      1.99 o 
   0  -2  20        3.34        4.84      0.77 o 
   1  -2  20       73.96       81.88      1.81 o 
   2  -2  20        3.80        5.27      0.93 o 
   3  -2  20        5.00        5.59      0.88 o 
   4  -2  20        9.19        8.76      1.03 o 
  -3  -1  20        2.41        1.05      0.61 o 
  -2  -1  20        1.39        1.41      0.69 o 
  -1  -1  20        7.33        9.17      1.02 o 
   0  -1  20      116.53      127.52      1.75 o 
   1  -1  20        3.48        3.64      0.81 o 
   2  -1  20        2.95        2.33      0.67 o 
   3  -1  20       28.10       26.87      2.13 o 
   4  -1  20        1.28        1.54      1.04 o 
  -3   0  20        2.03        1.19      1.22 o 
  -2   0  20      179.67      213.69      2.91 o 
  -1   0  20       34.04       30.90      1.93 o 
   0   0  20        4.43        2.53      1.18 o 
   1   0  20        9.68        9.78      0.84 o 
   2   0  20        1.93        1.55      0.69 o 
   3   0  20       12.65       16.68      1.31 o 
   4   0  20        1.71        0.74      0.52 o 
  -3   1  20       12.45       14.04      0.81 o 
  -2   1  20        8.67        8.35      0.65 o 
  -1   1  20        6.29        6.66      1.02 o 
   0   1  20       50.35       48.43      2.10 o 
   1   1  20        1.28        2.99      0.71 o 
   2   1  20        0.95        1.46      0.97 o 
   3   1  20      121.59      134.39      2.19 o 
   4   1  20       26.38       27.67      1.06 o 
   5   1  20       12.44       10.27      0.85 o 
  -3   2  20       11.79        9.28      0.89 o 
  -2   2  20        2.25        2.88      0.66 o 
  -1   2  20       27.44       27.16      1.10 o 
   0   2  20      132.65      144.95      3.63 o 
   1   2  20       12.70       15.64      1.07 o 
   2   2  20       56.14       59.99      1.54 o 
   3   2  20       42.17       42.28      1.34 o 
   4   2  20        2.10        2.19      0.58 o 
   5   2  20       54.66       48.24      6.34 o 
  -2   3  20       86.80       78.57      2.15 o 
  -1   3  20       68.59       65.66      1.47 o 
   0   3  20      237.91      239.97      2.97 o 
   1   3  20        9.83        7.93      0.90 o 
   2   3  20       10.52       10.42      0.81 o 
   3   3  20        0.26        0.37      0.81 o 
   4   3  20       17.68       13.91      0.59 o 
   5   3  20       37.25       34.12      0.80 o 
  -2   4  20      153.92      130.47      2.13 o 
  -1   4  20       75.23       79.62      1.85 o 
   0   4  20        0.16        0.10      0.66 o 
   1   4  20       13.36       12.73      0.86 o 
   2   4  20        5.13        5.07      0.73 o 
   3   4  20       13.63       15.12      0.83 o 
   4   4  20        5.29        4.66      0.52 o 
  -1   5  20       15.49       15.31      0.71 o 
   0   5  20       57.66       57.70      1.58 o 
   1   5  20        1.30        0.72      0.64 o 
   2   5  20        3.80        4.51      0.71 o 
   3   5  20       69.32       72.13      1.37 o 
   4   5  20        4.20        2.03      0.44 o 
   0   6  20       20.15       21.61      0.77 o 
   1   6  20       55.46       52.61      2.67 o 
   2   6  20        4.64        4.55      0.85 o 
   3   6  20       63.55       55.60      2.84 o 
   4   6  20        2.88        1.38      0.44 o 
   1   7  20        6.67        5.24      0.76 o 
   2   7  20       17.75       16.28      0.97 o 
   3   7  20       38.96       31.13      1.05 o 
  -1  -6  21       14.65       16.50      0.91 o 
   0  -6  21       43.18       39.20      0.98 o 
   1  -6  21       70.94       53.26      8.65 o 
  -2  -5  21        1.45        3.08      0.72 o 
  -1  -5  21       20.01       16.80      3.02 o 
   0  -5  21       11.02       13.87      0.64 o 
   1  -5  21       22.91       25.76      0.87 o 
   2  -5  21        1.34        1.31      0.48 o 
  -2  -4  21       72.57       88.70      3.96 o 
  -1  -4  21        0.80        1.60      0.79 o 
   0  -4  21        0.28        0.39      0.56 o 
   1  -4  21       74.05       79.39      1.76 o 
   2  -4  21       43.59       43.11      1.23 o 
   3  -4  21        9.71        5.44      0.60 o 
  -2  -3  21        0.27        0.11      0.43 o 
  -1  -3  21       14.72       19.40      1.17 o 
   0  -3  21        0.40        0.64      0.74 o 
   1  -3  21        0.32        0.68      0.83 o 
   2  -3  21       18.94       20.19      1.14 o 
   3  -3  21        5.00        6.07      0.63 o 
  -3  -2  21        0.18        0.05      0.46 o 
  -2  -2  21        2.75        4.25      0.71 o 
  -1  -2  21        0.63        0.39      0.96 o 
   0  -2  21       32.72       30.46      1.17 o 
   1  -2  21       34.05       38.09      1.07 o 
   2  -2  21       24.06       28.66      1.06 o 
   3  -2  21       19.09       17.66      3.30 o 
   4  -2  21       13.05       11.17      0.92 o 
  -3  -1  21        0.64        0.63      0.51 o 
  -2  -1  21        3.67        2.60      0.72 o 
  -1  -1  21        1.51        1.28      1.01 o 
   0  -1  21        4.89        3.90      0.79 o 
   1  -1  21        0.42        1.00      0.68 o 
   2  -1  21        1.22        1.02      0.63 o 
   3  -1  21       41.67       42.54      6.26 o 
   4  -1  21        9.05       10.86      0.71 o 
  -3   0  21        7.63        8.63      1.27 o 
  -2   0  21       40.98       36.31      1.26 o 
  -1   0  21        0.64        0.58      0.70 o 
   0   0  21        8.78        6.54      1.96 o 
   1   0  21       25.26       25.66      0.95 o 
   2   0  21       56.07       61.65      1.98 o 
   3   0  21        6.82       11.06      0.90 o 
   4   0  21        3.16        4.10      0.57 o 
  -2   1  21        1.04        1.48      0.46 o 
  -1   1  21        5.51        6.75      1.05 o 
   0   1  21       36.53       35.68      2.45 o 
   1   1  21        7.57        5.68      0.85 o 
   2   1  21        0.45        0.96      0.74 o 
   3   1  21        0.01       -0.09      0.78 o 
   4   1  21       12.60       10.79      1.00 o 
  -2   2  21        9.65        6.92      0.82 o 
  -1   2  21       36.78       37.23      1.49 o 
   0   2  21       38.52       37.50      2.16 o 
   1   2  21        2.90        3.44      0.73 o 
   2   2  21        1.59        0.94      0.79 o 
   3   2  21        3.39        2.37      0.62 o 
   4   2  21      100.50      104.15      1.95 o 
  -2   3  21       47.29       37.74      4.71 o 
  -1   3  21       22.73       24.22      1.25 o 
   0   3  21        6.05        4.76      0.78 o 
   1   3  21        1.33        2.80      0.68 o 
   2   3  21        0.04        0.21      0.60 o 
   3   3  21       36.07       35.58      1.48 o 
   4   3  21        2.68        2.20      0.47 o 
  -1   4  21       12.29       10.38      1.04 o 
   0   4  21       45.42       44.21      1.57 o 
   1   4  21        5.82        6.22      0.69 o 
   2   4  21       18.23       17.95      1.12 o 
   3   4  21        1.26        2.64      0.63 o 
   4   4  21       77.35       74.67      3.61 o 
  -1   5  21       21.57       18.52      0.72 o 
   0   5  21        0.03        0.14      0.54 o 
   1   5  21        0.01        0.23      0.59 o 
   2   5  21        3.22        4.42      0.59 o 
   3   5  21       23.17       20.64      1.10 o 
   4   5  21       29.29       26.24      2.90 o 
   0   6  21       60.78       48.15      1.47 o 
   1   6  21       16.63       12.77      0.99 o 
   2   6  21        4.80        4.89      0.85 o 
   3   6  21        0.02        0.69      0.44 o 
  -1  -5  22       17.77       15.02      0.60 o 
   0  -5  22        6.92        6.41      0.80 o 
   1  -5  22        0.13        0.25      0.38 o 
  -1  -4  22       58.40       66.91      1.93 o 
   0  -4  22       34.99       51.04      1.38 o 
   1  -4  22        0.54        0.69      0.59 o 
   2  -4  22       42.51       42.54      0.98 o 
  -2  -3  22       15.68       21.29      1.13 o 
  -1  -3  22       13.59       18.30      1.49 o 
   0  -3  22      300.46      340.29      3.37 o 
   1  -3  22       66.72       81.81      1.78 o 
   2  -3  22        8.90        9.08      0.61 o 
   3  -3  22        2.26        1.05      0.44 o 
  -2  -2  22       21.63       22.56      0.93 o 
  -1  -2  22        7.17       12.45      1.09 o 
   0  -2  22        3.35        3.59      0.69 o 
   1  -2  22        1.51        0.67      0.75 o 
   2  -2  22        0.04        0.64      0.60 o 
   3  -2  22        7.83        6.30      0.92 o 
  -2  -1  22        4.81        8.34      0.61 o 
  -1  -1  22        9.42       12.64      0.76 o 
   0  -1  22       41.79       50.62      1.62 o 
   1  -1  22       78.71       88.02      3.10 o 
   2  -1  22        0.86        1.36      0.87 o 
   3  -1  22        0.00        0.07      0.50 o 
  -2   0  22        9.27       11.72      1.13 o 
  -1   0  22       46.12       48.86      1.61 o 
   0   0  22       12.59       12.45      1.93 o 
   1   0  22       25.86       23.29      1.14 o 
   2   0  22        1.97        1.95      0.92 o 
   3   0  22       32.87       39.89      3.58 o 
   4   0  22        0.01        0.49      0.35 o 
  -2   1  22        7.76        8.85      2.10 o 
  -1   1  22        1.98        1.50      0.72 o 
   0   1  22        0.01        1.62      1.15 o 
   1   1  22       30.10       34.60      1.11 o 
   2   1  22       19.76       16.77      1.25 o 
   3   1  22        0.00        0.20      0.64 o 
   4   1  22        7.31        4.35      0.47 o 
  -2   2  22        1.06        1.27      0.70 o 
  -1   2  22        7.40        7.18      0.91 o 
   0   2  22        8.65        7.40      1.67 o 
   1   2  22       20.33       19.43      0.92 o 
   2   2  22        8.26        6.42      0.64 o 
   3   2  22        8.19       11.48      0.81 o 
   4   2  22       11.27        6.77      0.63 o 
  -1   3  22       11.83       14.27      0.92 o 
   0   3  22       32.07       43.41      3.85 o 
   1   3  22       52.99       58.17      1.65 o 
   2   3  22       14.76       12.24      0.97 o 
   3   3  22       18.16       17.98      1.16 o 
   4   3  22        3.54        3.17      0.51 o 
  -1   4  22        0.01       -0.50      0.50 o 
   0   4  22       17.58       19.68      1.11 o 
   1   4  22        8.12        6.50      0.59 o 
   2   4  22       16.97       18.41      1.20 o 
   3   4  22       20.90       19.63      0.83 o 
   0   5  22        1.20        0.65      0.38 o 
   1   5  22       14.75       12.83      0.72 o 
   2   5  22        0.40        0.21      0.57 o 
   3   5  22       10.10       10.68      1.05 o 
   2   6  22        9.92        8.31      0.64 o 
  -1  -4  23        1.37        2.53      0.67 o 
   0  -4  23       84.30       83.17      1.93 o 
   1  -4  23        0.46       -0.37      0.37 o 
  -1  -3  23        4.87        4.51      0.60 o 
   0  -3  23        2.74        1.71      0.63 o 
   1  -3  23       22.81       28.09      1.15 o 
   2  -3  23       15.59       14.35      0.76 o 
  -1  -2  23        0.02        1.37      0.55 o 
   0  -2  23      434.02      531.99      5.66 o 
   1  -2  23       97.18      102.14      2.71 o 
   2  -2  23        0.01        0.48      0.61 o 
   3  -2  23       11.84       14.06      0.78 o 
  -2  -1  23        8.97        7.08      0.72 o 
  -1  -1  23        9.49        9.28      0.80 o 
   0  -1  23        6.36        4.93      1.48 o 
   1  -1  23        1.13        1.19      0.60 o 
   2  -1  23       29.60       36.17      1.41 o 
   3  -1  23       51.24       46.45      2.62 o 
  -1   0  23       17.80       22.97      0.95 o 
   0   0  23       18.07       24.16      2.53 o 
   1   0  23      119.27      122.99      1.85 o 
   2   0  23        9.67        7.88      0.89 o 
   3   0  23       51.20       64.05      1.32 o 
  -1   1  23      143.95      141.17      2.02 o 
   0   1  23       15.59       14.64      1.59 o 
   1   1  23        0.70        0.13      0.60 o 
   2   1  23       12.82       16.58      1.00 o 
   3   1  23       33.54       30.74      2.42 o 
  -1   2  23       35.83       31.90      0.80 o 
   0   2  23        1.12        1.87      0.95 o 
   1   2  23       32.75       30.32      1.75 o 
   2   2  23        7.22        5.25      0.76 o 
   3   2  23      102.76      122.17      5.58 o 
  -1   3  23        1.66        1.30      0.70 o 
   0   3  23        5.74        5.24      0.83 o 
   1   3  23        9.00        6.66      0.68 o 
   2   3  23        3.80        4.00      0.40 o 
   3   3  23        0.48        0.41      0.43 o 
   0   4  23        6.37        4.41      0.60 o 
   1   4  23       46.41       36.54      5.47 o 
   2   4  23        0.43        0.21      0.39 o 
   3   4  23       16.36       17.92      1.03 o 
  -1  -2  24       25.36       25.54      1.00 o 
   0  -2  24       50.12       48.99      1.10 o 
   1  -2  24       21.24       16.35      1.85 o 
   2  -2  24        0.89        0.26      0.60 o 
  -1  -1  24        6.88        4.49      0.51 o 
   0  -1  24       38.75       33.71      2.25 o 
   1  -1  24      174.13      153.15     16.78 o 
   2  -1  24       12.82        8.78      1.21 o 
  -1   0  24      209.30      209.17      2.69 o 
   0   0  24       52.16       56.18      1.93 o 
   1   0  24       14.38       12.22      2.39 o 
   2   0  24        6.50        8.90      0.68 o 
   3   0  24        0.08        0.40      0.53 o 
   0   1  24        2.46        2.81      1.69 o 
   1   1  24        0.99        1.30      0.74 o 
   2   1  24       40.75       38.57      1.21 o 
   3   1  24       90.30       91.14      9.01 o 
   0   2  24        3.58        3.48      0.62 o 
   1   2  24       93.70       95.72      3.95 o 
   2   2  24       87.05       95.50     11.49 o 
   3   2  24        2.29        3.57      0.69 o 
   0   3  24       44.79       37.81      2.32 o 
   1   3  24      130.53      127.45      2.21 o 
   2   3  24       48.67       42.94      1.44 o 
   1   1  25        2.97        1.93      0.68 o 
                                                 
